# Supplementary material for: A framework for conducting GWAS using repeated measures data with an application to childhood BMI
Source: Nat Commun. 2024 Nov 20;15:10067. doi: 10.1038/s41467-024-53687-3 (PMC11579382; doi:10.1038/s41467-024-53687-3)
Supplement: Supplementary file 4 — Supplementary Data 1 [file 41467_2024_53687_MOESM4_ESM.xlsx]

## Sheet: SData1
Supplementary Data 1: Descriptive statistics of each cohort included in the analysis
		Cohorts
		ALSPAC		CHOP - European American		CHOP - African American		NFBC1966		NFBC1986		OBE
		Male	Female	Male	Female	Male	Female	Male	Female	Male	Female	Male	Female
Cohort information	Country	Bristol, UK		Philadelphia, USA		Philadelphia, USA		Northern Finland, Provinces of Oulu and Lapland		Northern Finland, Provinces of Oulu and Lapland		France
	Ethnicity	European		European		African American		European		European		European
	Collection type	Pregnancy cohort		Random collection from Hospital visits		Random collection from Hospital visits		Prospective general population-based		Prospective general population-based		Retrospective obese children cohort
	Year of birth	1991-1993		1988-present		1988-present		1966		1985-1986		1981-2001
	Sample size for growth modeling	7197	6818	12002	10814	10533	10772	3800	3280	2734	2826	252	308
	Ascertainment of growth phenotypes	Health visits, clinic based assessment and questionnaires		Medical records		Medical records		Clinical assesment		Clinical assesment		Medical records
	Age (yrs)	7.15 (5.41) [0.04-17.92]	7.47 (5.47) [0.04-17.92]	9.71 (5.06) [0.04-18.00]	10.51 (5.06) [0.04-18.00]	7.66 (5.39) [0.04-18.00]	8.19 (5.57) [0.04-18.00]	6.53 (5.40) [0.10 - 17.90]	6.34 (5.30) [0.1 - 17.90]	5.07 (5.13) [0.04 - 17.99]	5.01 (5.07) [0.04-17.99]	4.20 (4.18) [0.00-16.00]	3.95 (4.02) [0.00-16.00]
	BMI (kg/m2)	17.72 (3.00) [8.98-46.12]	17.92 (3.38) [9.83-50.06]	19.31 (4.94) [7.02-63.85]	20.04 (5.40) [8.54-62.71]	19.85 (6.14) [9.11-87.78]	21.00 (7.25) [7.61-74.97]	17.34 (2.40) [8.91-44.45]	17.18 (2.55) [10.10-37.38]	17.42 (2.62) [10.56-43.26]	17.10 (2.50) [10.28-40.01]	20.43 (5.84) [10.11-69.36]	19.77 (5.37) [9.40-55.10]
	Weight at 2-4 weeks of age (kg)²	4.55 (0.59) [3.6-5.6]	4.41 (0.49) [3.4-5.3)	3.74 (0.71) [1.73-5.40]	3.54 (0.63) [2.07-5.19]	3.69 (0.68) [1.85-5.82]	3.49 (0.67) [1.87-5.44]	3.60 (0.50) [1.72-5.55]	3.47 (0.47) [1.23-6.08]	4.26 (0.51) [2.60 - 5.65]	4.14 (0.53) [2.65 - 5.90]	3.52 (0.49) [2.00-4.80]	3.42 (0.52) [1.82-5.07]
	Height at 2-4 weeks of age (cm)	56.8 (2.53) [52-62]	56.11 (2.23) [52-61]	52.06 (3.05) [41.50-59.06]	51.09 (2.77) [42.50-57.79]	51.17 (2.88) [41.80-60.20]	50.21 (2.92) [40.00-59.00]	50.87 (1.94) [41.00-59.00]	50.07 (1.91) [35.00-59.00]	54.53 (2.06) [46.70 - 60.00]	53.86 (2.01) [47.00 - 59.00]	50.47 (2.01) [44.00-56.00]	49.76 (2.13) [44.00-55.00]
	BMI at 17-18 years of age (kg/m²)³	22.38 (3.79) [15.23-46.12]	22.73 (4.12) [15.26-50.06]	24.10 (5.93) [11.17-63.85]	24.47 (6.18) [12.87-61.84]	26.29 (8.82) [12.41-87.67]	28.80 (9.03) [13.26-74.97]	20.97 (2.36) [15.24 - 31.22]	20.82 (2.33) [14.12 - 30.86]	21.86 (3.15) [15.14 - 33.80]	21.29 (2.56) [15.57 - 30.56]	36.90 (8.34) [25.70-69.36]	35.53 (6.78) [23.38-49.65]
	Number of BMI measures per person	8.48 (5.41) [1.00-28.00]	8.83 (5.41) [1.00-28.00]	13.90 (16.60) [1.00-203.00]	13.90 (16.40) [1.00-203.00]	13.40 (12.40) [1.00-178.00]	12.60 (12.00) [1.00-185.00]	15.64 (5.67) [1.00-37.00]	15.90 (5.74) [1.00-37.00]	19.31 (5.14) [1.00-46.00]	19.54 (5.32) [1.00-44.00]	9.59 (2.93) [1.00-19.00]	9.59 (2.91) [2.00-16.00]
	Age at adiposity peak (yrs)	0.77 (0.04) [0.64-0.92]	0.78 (0.04) [0.64-0.93]	0.75 (0.04) [0.63-0.9]	0.77 (0.05) [0.63-0.92]	0.72 (0.04) [0.61-0.87]	0.74 (0.05) [0.61-0.91]	0.73 (0.03) [0.62-0.86]	0.75 (0.04) [0.65-0.87]	0.70 (0.03) [0.61-0.80]	0.73 (0.04) [0.64-0.85]	0.75 (0.08) [0.59-0.95]	0.79 (0.06) [0.64-0.98]
	BMI at adiposity peak (kg/m²)	17.75 (1.00) [14.60-20.99]	17.33 (0.99) [14.31-20.46]	17.58 (0.82) [15.36-19.85]	17.02 (0.92) [14.54-19.60]	17.94 (1.02) [15.07-20.88]	17.46 (1.08) [14.31-20.67]	18.22 (1.15) [14.59-21.89]	17.81 (1.17) [14.12.-21.54]	17.75 (1.09) [14.43-21.23]	17.29 (1.09) [13.92-20.84]	18.39 (1.03) [15.33-21.81]	17.83 (1.03) [15.36-20.83]
	Age at adiposity rebound (yrs)	5.69 (1.19) [2.21-9.23]	5.10 (1.34) [1.17-9.27]	4.90 (1.51) [1.34-9.81]	4.54 (1.54) [1.22-9.68]	4.22 (1.20) [1.40-8.39]	3.83 (1.20) [1.18-7.99]	5.67 (0.99) [2.52-8.80]	5.61 (1.20) [1.82-9.36]	5.06 (1.01) [2.19-8.58]	4.87 (1.21) [1.68-8.88]	2.40 (0.67) [1.02-4.17]	2.12 (0.62) [0.99-3.93]
	BMI at adiposity rebound (kg/m²)	15.78 (1.09) [12.31-19.29]	15.75 (1.17) [12.12-19.60]	15.78 (1.06) [11.94-19.60]	15.57 (1.13) [11.71-19.50]	15.96 (1.27) [11.67-20.34]	15.82 (1.43) [11.05-20.53]	15.40 (1.00) [12.41-18.73]	15.25 (1.16) [12.00-19.16]	15.59 (1.08) [12.48-19.31]	15.48 (1.17) [12.39-19.40]	17.34 (1.40) [13.43-21.80]	17.28 (1.19) [14.49-20.51]
	Derived infancy slope (0-0.5 years)	0.45 (0.02) [0.38-0.51]	0.47 (0.02) [0.41-0.54]	0.44 (0.02) [0.37-0.50]	0.46 (0.02) [0.39-0.52]	0.46 (0.02) [0.39-0.53]	0.48 (0.02) [0.4-0.56]	0.56 (0.02) [0.49-0.63]	0.58 (0.02) [0.51-0.65]	0.36 (0.01) [0.33-0.40]	0.38 (0.01) [0.34-0.43]	0.54 (0.05) [0.42-0.65]	0.48 (0.03) [0.39-0.58]
	Derived childhood slope (1.5-3.5 years)	-0.03 (0.01) [-0.07-0.01]	-0.02 (0.01) [-0.07-0.02]	-0.03 (0.02) [-0.09-0.04]	-0.02 (0.02) [-0.09-0.05]	-0.03 (0.02) [-0.09-0.04]	-0.02 (0.02) [-0.10-0.06]	-0.04 (0.01) [-0.08-0.004]	-0.04 (0.01) [-0.08-0.03]	-0.03 (0.01) [-0.07-0.01]	-0.03 (0.01) [-0.07-0.02]	0.01 (0.03) [-0.06-0.08]	0.01 (0.02) [-0.04-0.08]
	Derived late childhood slope (6.5-10 years)	0.02 (0.01) [-0.01-0.06]	0.03 (0.01) [-0.01-0.06]	0.03 (0.02) [-0.02-0.08]	0.03 (0.02) [-0.02-0.08]	0.04 (0.02) [-0.02-0.10]	0.05 (0.02) [-0.01-0.11]	0.02 (0.01) [-0.01-0.05]	0.02 (0.01) [-0.01-0.06]	0.03 (0.01) [-0.01-0.06]	0.02 (0.01) [-0.003-0.06]	0.06 (0.02) [0.01-0.11]	0.06 (0.01) [0.03-0.09]
	Derived adolesent slope (12-17 years)	0.03 (0.01) [0.01-0.05]	0.03 (0.01) [0.001-0.06]	0.04 (0.02) [-0.02-0.09]	0.04 (0.02) [-0.02-0.09]	0.03 (0.02) [-0.03-0.10]	0.03 (0.02) [-0.03-0.10]	0.03 (0.01) [0.001-0.06]	0.03 (0.01) [-0.003-0.07]	0.03 (0.02) [-0.02-0.08]	0.03 (0.02) [-0.02-0.08]	N/A	N/A
	Derived infancy AUC (0-0.5 years)	1.39 (0.03) [1.29-1.49]	1.38 (0.03) [1.23-1.47]	1.38 (0.03) [1.30-1.46]	1.36 (0.03) [1.28-1.45]	1.39 (0.03) [1.31-1.48]	1.38 (0.03) [1.29-1.46]	1.39 (0.03) [1.28-1.50]	1.37 (0.03) [1.26-1.48]	1.40 (0.03) [1.29-1.50]	1.38 (0.03) [1.28-1.49]	1.40 (0.03) [1.31-1.46]	1.38 (0.03) [1.30-1.46]
	Derived childhood AUC (1.5-3.5 years)	5.65 (0.11) [5.29-6.02]	5.64 (0.12) [5.25-6.04]	5.61 (0.11) [5.28-5.94]	5.57 (0.14) [5.17-5.98]	5.62 (0.14) [5.18-6.07]	5.59 (0.16) [5.06-6.12]	5.61 (0.12) [5.22-5.99]	5.58 (0.13) [5.18-6.02]	5.59 (0.12) [5.23-6.00]	5.56 (0.13) [5.16-5.98]	5.75 (0.19) [5.25-6.33]	5.75 (0.16) [5.41-6.23]
	Derived late childhood AUC (6.5-10 years)	9.86 (0.32) [8.89-10.88]	9.94 (0.37) [8.86-11.15]	9.93 (0.46) [8.48-11.35]	9.95 (0.50) [8.38-11.50]	10.14 (0.57) [8.65-11.92]	10.24 (0.66) [8.44-12.42]	9.70 (0.28) [8.86-10.61]	9.69 (0.34) [8.75-10.80]	9.82 (0.34) [8.87-10.92]	9.80 (0.39) [8.90-11.06]	11.19 (0.51) [9.90-12.75]	11.12 (0.44) [9.97-12.44]
	Derived adolesent AUC (12-17 years)	15.07 (0.57) [13.30-16.83]	15.30 (0.66) [13.33-17.32]	15.32 (0.96) [12.31-18.25]	15.43 (0.94) [12.46-18.37]	15.73 (1.21) [11.79-19.53]	16.09 (1.28) [11.72-20.38]	14.76 (0.51) [13.32-16.39]	14.87 (0.54) [13.13-16.65]	15.01 (0.65) [13.14-17.07]	15.01 (0.64) [13.08-17.03]	N/A	N/A
Genotyping	Genotyping platform	Illumina HumanHap550-Quad BeadChip		Illumina 550, 610		Illumina 550, 610		Illumina HumanCNV‐370DUO Analysis BeadChip		Human Omni Express Exome 8v1.2		Illumina HumanHap300
Sample QC	Call rate filter	≥97%		≥95%		≥95%		>95%		>99%		≥95%
	Heterozygosity filter	Outliers were excluded		None		None		<0.29		< 0.305		Excluded individuals with genome-wide heterozygosity rate +/- 5 times SD.HR range after exclusion [0.31; 0.37].
	Other exclusions	Exclusions were made based on gender mismatches, insufficient sample replication (IBD <0.8), non-European ancestry based on multidimensional scaling analysis comparison with HapMapII (release 22), Cryptic relatedness as a proportion of identify by descent (IBD >0.1).		Non-European ancestry samples, based on self-reported ancestry, were excluded.		Non-African ancestry samples, based on self-reported ancestry, were excluded.		0' genetic sex, duplicates, gender mismatch, related (ID based + IBD < 0.2), consent withdrawal		gender mismatch, duplicates, IBD pairwise sharing < 0.2		Closely related individuals were screened for by examining pair-wise IBD estimates. >0.2 IBD-sharing was used as cut-off.
SNP QC prior to imputation	MAF filter	>0.01		>0.01		>0.01		>0.01		>0.01		>0.01
	HWE filter	>5 x 10⁻⁷		>1 x 10⁻⁶		>1 x 10⁻⁶		>1 x 10⁻⁴		>1 x 10⁻⁴		>1 x 10⁻⁴
	Call rate	≥95%		≥95%		≥95%		SNPs with MAF > 5% call rate ≥95%; SNPS with MAF <5% call rate ≥99%		>99%		≥95%
Data analysis	Imputation software	ShapeIT-v2 (Michigan Imputation Server) with HRC r1.1		Sanger Imputation Server with HRC r1.1		Sanger Imputation Server with HRC r1.1		minimac3 (Michingan imputation server)		minimac3 (Michihgan imputation server)		SHAPEIT2+PBWT (Sanger Imputation Service) with HRC.r1
	Covariates in linear mixed model analysis	Measurement source (clinic vs. questionnaire)		None		None		None		None		None
	Covariates in GWAS analysis	Sex and first 20 principal components for population stratification		Sex, first 10 principal component for population stratification		Sex, first 10 principal component for population stratification		Sex, first five principal components for population stratification		Sex, first four MDS dimensions for population stratification, an indicator of being part of a subset of 372 individuals exposed to gestational diabetes, gestational hypertensive disorders and preterm birth.		Sex and first 5 principal components for population stratification
	GWAS analysis software	PLINK2 (eggla package)		Regenie		Regenie		PLINK2 (eggla package)		PLINK2 (eggla package)		PLINK2 (eggla package)
	Sample size for GWAS	3532	3375	2926	2519	3091	3241	1792	1787	1385	1502	229	261
¹ The estimated phenotypes are based on the full sample of individuals included in the linear mixed effects modelling, but excludes outliers (values outside twice the interquartile range were outliers)
² The sample size available for height and weight at 2-4 weeks of age was lower than the total sample size in each cohort. The sample sizes are as follows: ALSPAC males = 20, ALSPAC females = 19, CHOP European American males = 312, CHOP European American females = 280, CHOP African American males = 1498, CHOP African American females = 1468, NFBC1966 males = 3800 for weight and 3373 for height (a…
³ The sample size available for BMI at 17-18 years of age was lower than the total sample size in each cohort. The sample sizes are as follows: ALSPAC males = 1904, ALSPAC females = 2262, CHOP European American males = 3280, CHOP European American females = 3561, CHOP African American males = 2373, CHOP African American females = 3088, NFBC1966 males = 1092, NFBC1966 females = 939, NFBC1986 males…
