# Supplementary material for: A framework for conducting GWAS using repeated measures data with an application to childhood BMI
Source: Nat Commun. 2024 Nov 20;15:10067. doi: 10.1038/s41467-024-53687-3 (PMC11579382; doi:10.1038/s41467-024-53687-3)
Supplement: Supplementary file 5 — Supplementary Data 2 [file 41467_2024_53687_MOESM5_ESM.xlsx]

## Sheet: SData2
Supplementary Data 2: Summary of height, weight and body mass index data removed through the quality control implemented in growthcleanr
	Cohorts
	ALSPAC			CHOP - European American			CHOP - African American			NFBC1966			NFBC1986			OBE
	Overall	Weight (kg)	Height (cm)	Overall	Weight (kg)	Height (cm)	Overall	Weight (kg)	Height (cm)	Overall	Weight (kg)	Height (cm)	Overall	Weight (kg)	Height (cm)	Overall	Weight (kg)	Height (cm)
Number of measures	269468	134734	134734	721004	360502	360502	598000	299000	299000	276714	138621	138093	245764	122882	122882	11574	5787	5787
Exclusion reason
Unit-Error-High	0 (0%)	0 (0%)	0 (0%)	0 (0%)	0 (0%)	0 (0%)	0 (0%)	0 (0%)	0 (0%)	0 (0%)	0 (0%)	0 (0%)	0 (0%)	0 (0%)	0 (0%)	0 (0%)	0 (0%)	0 (0%)
Unit-Error-Low	0 (0%)	0 (0%)	0 (0%)	0 (0%)	0 (0%)	0 (0%)	0 (0%)	0 (0%)	0 (0%)	0 (0%)	0 (0%)	0 (0%)	0 (0%)	0 (0%)	0 (0%)	0 (0%)	0 (0%)	0 (0%)
Unit-Error-Possible	0 (0%)	0 (0%)	0 (0%)	0 (0%)	0 (0%)	0 (0%)	0 (0%)	0 (0%)	0 (0%)	0 (0%)	0 (0%)	0 (0%)	0 (0%)	0 (0%)	0 (0%)	0 (0%)	0 (0%)	0 (0%)
Swapped-Measurements	0 (0%)	0 (0%)	0 (0%)	2 (<0.1%)	1 (<0.1%)	1 (<0.1%)	4 (<0.1%)	2 (<0.1%)	2 (<0.1%)	0 (0%)	0 (0%)	0 (0%)	0 (0%)	0 (0%)	0 (0%)	0 (0%)	0 (0%)	0 (0%)
Exclude	0 (0%)	0 (0%)	0 (0%)	0 (0%)	0 (0%)	0 (0%)	0 (0%)	0 (0%)	0 (0%)	0 (0%)	0 (0%)	0 (0%)	0 (0%)	0 (0%)	0 (0%)	0 (0%)	0 (0%)	0 (0%)
Missing	9,006 (3.3%)	5,102 (3.8%)	3,904 (2.9%)	0 (0%)	0 (0%)	0 (0%)	0 (0%)	0 (0%)	0 (0%)	4,184 (1.5%)	384 (0.3%)	3,800 (2.8%)	13,341 (5.4%)	3,245 (2.6%)	10,096 (8.2%)	0 (0%)	0 (0%)	0 (0%)
Exclude-Temporary-Extraneous-Same-Day	0 (0%)	0 (0%)	0 (0%)	0 (0%)	0 (0%)	0 (0%)	0 (0%)	0 (0%)	0 (0%)	0 (0%)	0 (0%)	0 (0%)	0 (0%)	0 (0%)	0 (0%)	0 (0%)	0 (0%)	0 (0%)
Exclude-Carried-Forward	1,657 (0.6%)	841 (0.6%)	816 (0.6%)	24,723 (3.4%)	11,693 (3.2%)	13,030 (3.6%)	11,496 (1.9%)	4,999 (1.7%)	6,497 (2.2%)	21,852 (7.9%)	10,637 (7.7%)	11,215 (8.1%)	3,231 (1.3%)	1,346 (1.1%)	1,885 (1.5%)	75 (0.6%)	29 (0.5%)	46 (0.8%)
Exclude-SD-Cutoff	0 (0%)	0 (0%)	0 (0%)	69 (<0.1%)	27 (<0.1%)	42 (<0.1%)	96 (<0.1%)	26 (<0.1%)	70 (<0.1%)	0 (0%)	0 (0%)	0 (0%)	2 (<0.1%)	2 (<0.1%)	0 (0%)	1 (<0.1%)	0 (0%)	1 (<0.1%)
Exclude-EWMA-Extreme	257 (<0.1%)	48 (<0.1%)	209 (0.2%)	757 (0.1%)	147 (<0.1%)	610 (0.2%)	661 (0.1%)	140 (<0.1%)	521 (0.2%)	83 (<0.1%)	40 (<0.1%)	43 (<0.1%)	36 (<0.1%)	20 (<0.1%)	16 (<0.1%)	43 (0.4%)	29 (0.5%)	14 (0.2%)
Exclude-EWMA-Extreme-Pair	13 (<0.1%)	3 (<0.1%)	10 (<0.1%)	20 (<0.1%)	6 (<0.1%)	14 (<0.1%)	11 (<0.1%)	2 (<0.1%)	9 (<0.1%)	1 (<0.1%)	0 (0%)	1 (<0.1%)	0 (0%)	0 (0%)	0 (0%)	0 (0%)	0 (0%)	0 (0%)
Exclude-Extraneous-Same-Day	0 (0%)	0 (0%)	0 (0%)	32,880 (4.6%)	16,460 (4.6%)	16,420 (4.6%)	13,945 (2.3%)	7,021 (2.3%)	6,924 (2.3%)	16,239 (5.9%)	8,660 (6.2%)	7,579 (5.5%)	1,825 (0.7%)	967 (0.8%)	858 (0.7%)	0 (0%)	0 (0%)	0 (0%)
Exclude-EWMA-8	1,991 (0.7%)	561 (0.4%)	1,430 (1.1%)	1,512 (0.2%)	338 (<0.1%)	1,174 (0.3%)	1,364 (0.2%)	297 (<0.1%)	1,067 (0.4%)	799 (0.3%)	252 (0.2%)	547 (0.4%)	352 (0.1%)	96 (<0.1%)	256 (0.2%)	322 (2.8%)	159 (2.7%)	163 (2.8%)
Exclude-EWMA-9	700 (0.3%)	296 (0.2%)	404 (0.3%)	450 (<0.1%)	179 (<0.1%)	271 (<0.1%)	428 (<0.1%)	205 (<0.1%)	223 (<0.1%)	265 (<0.1%)	181 (0.1%)	84 (<0.1%)	22 (<0.1%)	8 (<0.1%)	14 (<0.1%)	9 (<0.1%)	5 (<0.1%)	4 (<0.1%)
Exclude-EWMA-10	0 (0%)	0 (0%)	0 (0%)	0 (0%)	0 (0%)	0 (0%)	0 (0%)	0 (0%)	0 (0%)	0 (0%)	0 (0%)	0 (0%)	0 (0%)	0 (0%)	0 (0%)	0 (0%)	0 (0%)	0 (0%)
Exclude-EWMA-11	56 (<0.1%)	25 (<0.1%)	31 (<0.1%)	24 (<0.1%)	7 (<0.1%)	17 (<0.1%)	31 (<0.1%)	18 (<0.1%)	13 (<0.1%)	4 (<0.1%)	2 (<0.1%)	2 (<0.1%)	4 (<0.1%)	0 (0%)	4 (<0.1%)	6 (<0.1%)	4 (<0.1%)	2 (<0.1%)
Exclude-EWMA-12	2 (<0.1%)	2 (<0.1%)	0 (0%)	1 (<0.1%)	1 (<0.1%)	0 (0%)	2 (<0.1%)	2 (<0.1%)	0 (0%)	0 (0%)	0 (0%)	0 (0%)	1 (<0.1%)	0 (0%)	1 (<0.1%)	0 (0%)	0 (0%)	0 (0%)
Exclude-EWMA-13	4 (<0.1%)	1 (<0.1%)	3 (<0.1%)	0 (0%)	0 (0%)	0 (0%)	1 (<0.1%)	1 (<0.1%)	0 (0%)	0 (0%)	0 (0%)	0 (0%)	0 (0%)	0 (0%)	0 (0%)	0 (0%)	0 (0%)	0 (0%)
Exclude-EWMA-14	0 (0%)	0 (0%)	0 (0%)	0 (0%)	0 (0%)	0 (0%)	0 (0%)	0 (0%)	0 (0%)	0 (0%)	0 (0%)	0 (0%)	0 (0%)	0 (0%)	0 (0%)	0 (0%)	0 (0%)	0 (0%)
Exclude-Min-Height-Change	741 (0.3%)	0 (0%)	741 (0.5%)	3,505 (0.5%)	0 (0%)	3,505 (1.0%)	2,476 (0.4%)	0 (0%)	2,476 (0.8%)	3 (<0.1%)	0 (0%)	3 (<0.1%)	30 (<0.1%)	0 (0%)	30 (<0.1%)	1 (<0.1%)	0 (0%)	1 (<0.1%)
Exclude-Max-Height-Change	32 (<0.1%)	0 (0%)	32 (<0.1%)	125 (<0.1%)	0 (0%)	125 (<0.1%)	44 (<0.1%)	0 (0%)	44 (<0.1%)	10 (<0.1%)	0 (0%)	10 (<0.1%)	9 (<0.1%)	0 (0%)	9 (<0.1%)	0 (0%)	0 (0%)	0 (0%)
Exclude-Pair-Delta-17	4 (<0.1%)	0 (0%)	4 (<0.1%)	9 (<0.1%)	2 (<0.1%)	7 (<0.1%)	5 (<0.1%)	3 (<0.1%)	2 (<0.1%)	0 (0%)	0 (0%)	0 (0%)	0 (0%)	0 (0%)	0 (0%)	0 (0%)	0 (0%)	0 (0%)
Exclude-Pair-Delta-18	31 (<0.1%)	8 (<0.1%)	23 (<0.1%)	12 (<0.1%)	6 (<0.1%)	6 (<0.1%)	2 (<0.1%)	0 (0%)	2 (<0.1%)	2 (<0.1%)	2 (<0.1%)	0 (0%)	0 (0%)	0 (0%)	0 (0%)	0 (0%)	0 (0%)	0 (0%)
Exclude-Pair-Delta-19	0 (0%)	0 (0%)	0 (0%)	0 (0%)	0 (0%)	0 (0%)	0 (0%)	0 (0%)	0 (0%)	0 (0%)	0 (0%)	0 (0%)	0 (0%)	0 (0%)	0 (0%)	0 (0%)	0 (0%)	0 (0%)
Exclude-Single-Outlier	2 (<0.1%)	1 (<0.1%)	1 (<0.1%)	17 (<0.1%)	6 (<0.1%)	11 (<0.1%)	8 (<0.1%)	4 (<0.1%)	4 (<0.1%)	0 (0%)	0 (0%)	0 (0%)	0 (0%)	0 (0%)	0 (0%)	0 (0%)	0 (0%)	0 (0%)
Exclude-Too-Many-Errors	45 (<0.1%)	10 (<0.1%)	35 (<0.1%)	207 (<0.1%)	2 (<0.1%)	205 (<0.1%)	100 (<0.1%)	4 (<0.1%)	96 (<0.1%)	0 (0%)	0 (0%)	0 (0%)	0 (0%)	0 (0%)	0 (0%)	28 (0.2%)	28 (0.5%)	0 (0%)
Exclude-Too-Many-Errors-Other-Parameter	3 (<0.1%)	3 (<0.1%)	0 (0%)	56 (<0.1%)	52 (<0.1%)	4 (<0.1%)	39 (<0.1%)	37 (<0.1%)	2 (<0.1%)	0 (0%)	0 (0%)	0 (0%)	0 (0%)	0 (0%)	0 (0%)	0 (0%)	0 (0%)	0 (0%)
Include or exlcude observation
Exclude	14,544 (5.4%)	6,901 (5.1%)	7,643 (5.7%)	64,369 (8.9%)	28,927 (8.0%)	35,442 (9.8%)	30,713 (5.1%)	12,761 (4.3%)	17,952 (6.0%)	43,442 (16%)	20,158 (15%)	23,284 (17%)	18,853 (7.7%)	5,684 (4.6%)	13,169 (11%)	485 (4.2%)	254 (4.4%)	231 (4.0%)
Include	254,924 (95%)	127,833 (95%)	127,091 (94%)	656,635 (91%)	331,575 (92%)	325,060 (90%)	567,287 (95%)	286,239 (96%)	281,048 (94%)	233,272 (84%)	118,463 (85%)	114,809 (83%)	226,911 (92%)	117,198 (95%)	109,713 (89%)	11,089 (96%)	5,533 (96%)	5,556 (96%)
