# Supplementary material for: A framework for conducting GWAS using repeated measures data with an application to childhood BMI
Source: Nat Commun. 2024 Nov 20;15:10067. doi: 10.1038/s41467-024-53687-3 (PMC11579382; doi:10.1038/s41467-024-53687-3)
Supplement: Supplementary file 6 — Supplementary Data 3 [file 41467_2024_53687_MOESM6_ESM.xlsx]

## Sheet: SData3
Supplementary Data 3: Model fit parameters from each cohort for each of the methods. Cells highlighted in grey indicate the best model fit within the cohort/sex based on AIC and BIC. Cells in bold indicate the chosen model for further analyses. Warning messages are presented in green text and error messages in red text.
Model details			Diagnostic	Cohort
Fixed effects	Random effects	Correlation structure		ALSPAC		CHOP - European American		CHOP - African American		NFBC1966		NFBC1986		OBE
				Male	Female	Male	Female	Male	Female	Male	Female	Male	Female	Male	Female
Cubic slope	Cubic slope	None	AIC	221242	Warning: Singular precision matrix in level -1	526192	485080	541869	539112	193736	174305	164482	171941	11200.4	13108.1
			BIC	221386		526343	485229	541948	539191	193870	174438	164615	172075	11287.3	13197.9
			R2 conditional	0.830996		0.955837	0.962674	0.876132	0.916533	0.800987	0.811831	0.84081	0.840168	0.843541	0.859248
			R2 marginal	0.310679		0.322142	0.347005	0.480233	0.576	0.298531	0.306838	0.300389	0.312966	0.675006	0.703922
			ICC	0.754826		0.934849	0.942839	0.761685	0.803144	0.716291	0.728536	0.772459	0.76736	0.518577	0.524611
			RMSE	0.0566745		0.0442083	0.0436484	0.0661993	0.0654542	0.0530594	0.0554482	0.0494754	0.0502925	0.095127	0.086626
			Sigma	0.0646897		0.0479303	0.0473789	0.0704243	0.069903	0.0581866	0.0609354	0.0537776	0.0547109	0.10369	0.095985
Cubic slope	Quadratic slope	None	AIC	223320	225117	539504	499862	523043	520297	195263	175639	166318	174372	11228.2	13145.3
			BIC	223428	225225	539614	499971	523151	520405	195362	175737	166416	174470	11291.9	13211.2
			R2 conditional	0.780618	0.821799	0.940259	0.949015	0.91789	0.942355	0.746121	0.760566	0.78373	0.780874	0.831747	0.844525
			R2 marginal	0.398978	0.45877	0.385367	0.411145	0.426371	0.507966	0.358338	0.36262	0.380464	0.384048	0.719974	0.745622
			ICC	0.634985	0.670749	0.902803	0.913417	0.856858	0.882843	0.604341	0.624347	0.650916	0.644248	0.399151	0.388801
			RMSE	0.0609902	0.0628729	0.0475826	0.0477018	0.058372	0.057819	0.0556826	0.0584641	0.0523377	0.0539288	0.096066	0.089013
			Sigma	0.0681392	0.0702065	0.0510587	0.0512058	0.063207	0.062841	0.0602343	0.0632542	0.0560689	0.0576781	0.104678	0.097786
Cubic slope	Linear slope	None	AIC	225912	228637	564155	523581	541869	539112	198316	179473	170604	179337	11326.6	13247.2
			BIC	225993	228718	564235	523661	541948	539191	198388	179543	170675	179408	11372.9	13295.2
			R2 conditional	0.708656	0.751704	0.934586	0.949428	0.876133	0.916534	0.704676	0.711631	0.725914	0.722729	0.818395	0.832947
			R2 marginal	0.470046	0.55345	0.319622	0.312062	0.480231	0.575994	0.360025	0.367253	0.40132	0.402586	0.745013	0.765851
			ICC	0.450247	0.443967	0.903856	0.926487	0.761688	0.803149	0.538538	0.544259	0.542182	0.535881	0.287788	0.286555
			RMSE	0.06637	0.0693418	0.0539347	0.0544811	0.066199	0.065454	0.0603256	0.0644457	0.057902	0.0598154	0.099974	0.094206
			Sigma	0.0723234	0.0753825	0.0570844	0.0576736	0.070424	0.069903	0.0639628	0.0682486	0.0608141	0.062758	0.108174	0.101905
Cubic slope	Cubic slope	Continuous autoregressive of order 1	AIC	Error: NA/NaN/Inf in foreign function call (arg 3)	Error: NA/NaN/Inf in foreign function call (arg 3)	498296	458224	Error: NA/NaN/Inf in foreign function call (arg 3)	Error: NA/NaN/Inf in foreign function call (arg 3)	Error: NA/NaN/Inf in foreign function call (arg 3)	Error: Lapack routine dgesv: system is exactly singular: U[2,2]	Error: NA/NaN/Inf in foreign function call (arg 3)	Error: NA/NaN/Inf in foreign function call (arg 3)	Error: NA/NaN/Inf in foreign function call (arg 3)	Error: NA/NaN/Inf in foreign function call (arg 3)
			BIC			498457	458383
			R2 conditional			0.958907	0.965696
			R2 marginal			0.326676	0.353582
			ICC			0.93897	0.946933
			RMSE			0.0446335	0.0440847
			Sigma			0.0457005	0.0448941
Cubic slope	Quadratic slope	Continuous autoregressive of order 1	AIC	Error: system is computationally singular: reciprocal condition number	Error: system is computationally singular: reciprocal condition number	Warning: Singular precision matrix in level -1	Warning: Singular precision matrix in level -1	Error: Singularity in backsolve at level 0	Error: Singularity in backsolve at level 0	Error: NA/NaN/Inf in foreign function call (arg 3)	159197	Error: NA/NaN/Inf in foreign function call (arg 3)	152561	Error: Singularity in backsolve at level 0	12737.2
			BIC								159303		152668		12809.1
			R2 conditional								0.419888		0.617475		0.78032
			R2 marginal								0.313556		0.617475		0.734552
			ICC								0.154903		1.12e-148		0.172418
			RMSE								0.096081		0.155399		0.111408
			Sigma								0.108449		0.0568604		0.12218
Cubic slope	Linear slope	Continuous autoregressive of order 1	AIC	220767	Error: NA/NaN/Inf in foreign function call (arg 3)	Error: NA/NaN/Inf in foreign function call (arg 3)	Error: NA/NaN/Inf in foreign function call (arg 3)	Error: NA/NaN/Inf in foreign function call (arg 3)	Error: NA/NaN/Inf in foreign function call (arg 3)	178563	Error: system is computationally singular: reciprocal condition number	Error: system is computationally singular: reciprocal condition number	152555	11112.7	12748.1
			BIC	220857						178644			152635	11164.9	12802
			R2 conditional	0.578532						0.409499			0.617475	0.782352	0.757528
			R2 marginal	0.465281						0.345588			0.617475	0.782352	0.755169
			ICC	0.211795						0.0976619			3.16437e-11	1.02e-14	0.009634
			RMSE	0.0744317						0.0825937			0.155399	0.216713	0.119592
			Sigma	0.0847483						0.096557			0.0568604	0.120419	0.127529
Linear splines	Linear splines	None	AIC	219022	221162	529884	Warning: Singular precision matrix in level -1	510747	510513	Warning: Singular precision matrix in level -1	171842	161985	169762	11160.6	13104.3
			BIC	219166	221306	530035		510895	510660		171975	162118	169896	11247.5	13194.2
			R2 conditional	0.836149	0.864017	0.951816		0.939234	0.955554		0.818237	0.846429	0.842628	0.846957	0.855558
			R2 marginal	0.333394	0.395372	0.325039		0.354983	0.440872		0.317098	0.308507	0.317105	0.677742	0.703331
			ICC	0.754201	0.775096	0.928613		0.905792	0.920509		0.733838	0.777914	0.769552	0.525093	0.513122
			RMSE	0.0565554	0.0583209	0.0458806		0.0546781	0.05437		0.054508	0.0486256	0.0498165	0.094419	0.088019
			Sigma	0.0641788	0.0661753	0.0494911		0.059786	0.0597113		0.0597366	0.052723	0.0540162	0.102817	0.096833
Linear splines	Linear splines	Continuous autoregressive of order 1	AIC	Warning: Singular precision matrix in level -1	Warning: Singular precision matrix in level -1	Warning: Singular precision matrix in level -1	Error: NA/NaN/Inf in foreign function call (arg 3)	Warning: Singular precision matrix in level -1	Warning: Singular precision matrix in level -1	176226	Warning: Singular precision matrix in level -1	146391	Error: system is computationally singular: reciprocal condition number	10858.5	12759.5
			BIC							176370		146533		10951.2	12855.3
			R2 conditional							0.60671		0.626429		0.782511	0.759469
			R2 marginal							0.310689		0.626429		0.692307	0.720299
			ICC							0.429444				0.293161	0.14004
			RMSE							0.069656		0.144831		0.115943	0.122545
			Sigma							0.0848039		0.0560955		0.128135	0.129801
Cubic splines	Cubic splines	None	AIC	197967	199863	Warning: Singular precision matrix in level -1	Warning: Singular precision matrix in level -1	498764	494604	Warning: Singular precision matrix in level -1	151067	145187	150469	9989.49	11955.5
			BIC	198300	200196			498941	494780		151386	145506	150790	10198.1	12171.2
			R2 conditional	0.906551	0.922825			0.9052	0.935455		0.893644	0.899694	0.902254	0.926093	0.921631
			R2 marginal	0.373697	0.423903			0.620601	0.722475		0.373675	0.343478	0.350075	0.730867	0.743807
			ICC	0.850792	0.866038			0.750132	0.767426		0.830191	0.847216	0.849604	0.725389	0.694101
			RMSE	0.0403624	0.0414548			0.0525814	0.0514907		0.0402944	0.0381855	0.0380484	0.062439	0.062734
			Sigma	0.0483783	0.0496137			0.0570115	0.0560597		0.0454355	0.0423039	0.0422598	0.071515	0.071931
Cubic splines	Quadratic splines	None	AIC	203319	205153	553591	512608	522162	516925	172687	154761	149624	156686	10065.4	12008.8
			BIC	203454	205288	553702	512717	522270	517033	172813	154885	149748	156811	10146.5	12092.7
			R2 conditional	0.826335	0.852806	0.940347	0.954686	0.896889	0.932497	0.83527	0.841986	0.836917	0.833662	0.904734	0.901572
			R2 marginal	0.541142	0.624423	0.319485	0.311191	0.481226	0.569005	0.448469	0.464749	0.465353	0.472215	0.834436	0.829052
			ICC	0.621529	0.608085	0.912342	0.934213	0.801241	0.843379	0.701321	0.704786	0.69497	0.684838	0.424598	0.424222
			RMSE	0.0484944	0.0498754	0.0520143	0.0522453	0.0609732	0.0594213	0.0441117	0.0458518	0.0434127	0.0446285	0.06712	0.067591
			Sigma	0.0549644	0.0564985	0.0550736	0.0553328	0.06494	0.063549	0.0480354	0.049914	0.0466461	0.0478778	0.075492	0.075757
Cubic splines	Linear splines	None	AIC	208122	211534	526192	485082	511902	511656	177838	161188	156353	164413	10282.7	12220.6
			BIC	208230	211642	526343	485230	512050	511803	177937	161285	156451	164511	10346.4	12286.5
			R2 conditional	0.791674	0.819364	0.955827	0.962593	0.940964	0.956367	0.797122	0.802968	0.794304	0.792685	0.894805	0.894278
			R2 marginal	0.540936	0.612419	0.322142	0.347738	0.347165	0.429758	0.45409	0.459363	0.463387	0.463409	0.812481	0.82362
			ICC	0.546195	0.53394	0.934835	0.942651	0.909569	0.923483	0.628367	0.635556	0.616677	0.613644	0.439017	0.400603
			RMSE	0.0551399	0.0579738	0.0442099	0.0436694	0.0537514	0.053411	0.0495366	0.0527641	0.0497859	0.0514025	0.075061	0.074712
			Sigma	0.0605105	0.0634225	0.0479327	0.0474056	0.0590487	0.0589664	0.0526396	0.0560015	0.0523386	0.0539858	0.082358	0.08175
Cubic splines	Cubic slope	None	AIC	199470	201913	525410	486808	499411	493777	169979	152346	146432	156150	10069	12016.9
			BIC	199642	202084	525590	486986	499549	493914	170141	152505	146592	156311	10173.3	12124.7
			R2 conditional	0.852254	0.872255	0.935356	0.953846	0.909817	0.936703	0.85766	0.860358	0.859768	0.833275	0.905442	0.901679
			R2 marginal	0.532464	0.625644	0.465916	0.415849	0.584756	0.713139	0.423779	0.455397	0.450498	0.479299	0.836675	0.829192
			ICC	0.68399	0.658761	0.878963	0.920989	0.78282	0.779346	0.752977	0.74359	0.744801	0.679806	0.421043	0.424377
			RMSE	0.043698	0.0451567	0.0451802	0.045272	0.0526597	0.0512718	0.0411813	0.0425759	0.0399831	0.0443325	0.066634	0.067537
			Sigma	0.0508974	0.0525337	0.0485363	0.0486616	0.0571635	0.0558833	0.045831	0.0472256	0.0437563	0.0475383	0.075011	0.075706
Cubic splines	Cubic splines	Continuous autoregressive of order 1	AIC	197807	199252	Error: Singularity in backsolve at level 0	Error: NA/NaN/Inf in foreign function call (arg 3)	449478	450241	Warning: Singular precision matrix in level -1	145963	134603	140156	9886.79	11836.2
			BIC	198150	199594			449665	450427		146291	134932	140486	10101.2	12057.9
			R2 conditional	0.880587	0.90286			0.836828	0.867867		0.832801	0.789673	0.8009	0.888873	0.884444
			R2 marginal	0.376101	0.425883			0.648746	0.769558		0.375312	0.343477	0.354491	0.736618	0.749978
			ICC	0.808603	0.830802			0.535459	0.42661		0.732348	0.679634	0.691561	0.578078	0.537816
			RMSE	0.045188	0.0454745			0.0579065	0.0615371		0.0464146	0.049797	0.0488238	0.075622	0.075243
			Sigma	0.0546027	0.0557179			0.0738477	0.0784547		0.0567746	0.0616751	0.0605556	0.088318	0.087674
Cubic splines	Quadratic splines	Continuous autoregressive of order 1	AIC	200234	201449	Error: NA/NaN/Inf in foreign function call (arg 3)	Error: NA/NaN/Inf in foreign function call (arg 3)	Error: NA/NaN/Inf in foreign function call (arg 3)	Error: NA/NaN/Inf in foreign function call (arg 3)	164615	Error: NA/NaN/Inf in foreign function call (arg 3)	135285	Error: NA/NaN/Inf in foreign function call (arg 3)	9887.12	11829.8
			BIC	200378	201593					164750		135418		9974.03	11919.7
			R2 conditional	0.766758	0.795827					0.758283		0.695481		0.864933	0.864801
			R2 marginal	0.552708	0.640363					0.452962		0.471799		0.837519	0.83514
			ICC	0.478547	0.432281					0.558134		0.423479		0.168721	0.179918
			RMSE	0.0528396	0.054965					0.0486266		0.051581		0.079043	0.077923
			Sigma	0.0630746	0.0657471					0.0577126		0.0634062		0.091493	0.089635
Cubic splines	Linear splines	Continuous autoregressive of order 1	AIC	201556	Error: NA/NaN/Inf in foreign function call (arg 3)	Error: NA/NaN/Inf in foreign function call (arg 3)	458224	Error: NA/NaN/Inf in foreign function call (arg 3)	476487	165412	148061	135848	142072	9955.07	11904.3
			BIC	201673			458382		476644	165520	148168	135954	142179	10024.6	11976.2
			R2 conditional	0.699882			0.965591		0.944433	0.705103	0.68319	0.612372	0.608751	0.836238	0.840547
			R2 marginal	0.554967			0.35408		0.50049	0.458037	0.463728	0.458147	0.45922	0.812484	0.816656
			ICC	0.325628			0.946728		0.888756	0.455872	0.409237	0.284625	0.27651	0.126677	0.130311
			RMSE	0.061404			0.0441091		0.196038	0.0542762	0.0603996	0.0620028	0.0649476	0.093357	0.090446
			Sigma	0.0715837			0.0449276		0.0639039	0.0633875	0.0704782	0.0727335	0.0750092	0.103648	0.100102
Cubic splines	Cubic slope	Continuous autoregressive of order 1	AIC	198415	200128	Error: NA/NaN/Inf in foreign function call (arg 3)	Error: NA/NaN/Inf in foreign function call (arg 3)	Error: NA/NaN/Inf in foreign function call (arg 3)	Error: NA/NaN/Inf in foreign function call (arg 3)	Error: NA/NaN/Inf in foreign function call (arg 3)	146528	134843	140907	Error: system is computationally singular: reciprocal condition number	11837.6
			BIC	198595	200308						146697	135011	141077		11951.5
			R2 conditional	0.820237	0.832841						0.758944	0.707284	0.70452		0.865451
			R2 marginal	0.539533	0.635371						0.474652	0.464212	0.479399		0.835012
			ICC	0.609608	0.541564						0.54115	0.453672	0.432424		0.184496
			RMSE	0.046321	0.0492088						0.0508394	0.0509408	0.0523108		0.077697
			Sigma	0.0559276	0.0597651						0.0606757	0.0625938	0.0635165		0.089427
