# Supplementary material for: A framework for conducting GWAS using repeated measures data with an application to childhood BMI
Source: Nat Commun. 2024 Nov 20;15:10067. doi: 10.1038/s41467-024-53687-3 (PMC11579382; doi:10.1038/s41467-024-53687-3)
Supplement: Supplementary file 7 — Supplementary Data 4 [file 41467_2024_53687_MOESM7_ESM.xlsx]

## Sheet: SData4
Supplementary Data 4: Correlation between each of the estimated phenotypes in each of the cohort in males (A) and females (B). Cells are highlighted in red if there is a strong correlation (>0.7), with darker red corresponding to a stronger correlation, and green for a strong negative correlation (< -0.7). CHOP EA=CHOP European American; CHOP AA=CHOP African American
A) Male	Slope (infancy)						Slope (early childhood)						Slope (late childhood)						Slope (adolescence)						AUC (infancy)						AUC (early childhood)						AUC (late childhood)						AUC (adolescence)						AP (age)
	ALSPAC	CHOP EA	CHOP AA	NFBC1966	NFBC1986	OBE	ALSPAC	CHOP EA	CHOP AA	NFBC1966	NFBC1986	OBE	ALSPAC	CHOP EA	CHOP AA	NFBC1966	NFBC1986	OBE	ALSPAC	CHOP EA	CHOP AA	NFBC1966	NFBC1986	OBE	ALSPAC	CHOP EA	CHOP AA	NFBC1966	NFBC1986	OBE	ALSPAC	CHOP EA	CHOP AA	NFBC1966	NFBC1986	OBE	ALSPAC	CHOP EA	CHOP AA	NFBC1966	NFBC1986	OBE	ALSPAC	CHOP EA	CHOP AA	NFBC1966	NFBC1986	OBE	ALSPAC
Slope (infancy)	1	1	1	1	1	1
Slope (early childhood)	0.779	0.997	0.994	0.865	0.987	0.910314	1	1	1	1	1	1
Slope (late childhood)	-0.305	0.827	0.784	-0.3	0.687	-0.456084	0.35	0.869	0.847	0.206	0.793	-0.0501718	1	1	1	1	1	1
Slope (adolescence)	0.031	-0.414	-0.417	0.056	-0.547	--	-0.355	-0.341	-0.315	-0.197	-0.414	--	-0.45	0.168	0.237	-0.273	0.223	--	1	1	1	1	1	--
AUC (infancy)	-0.396	-0.497	-0.262	-0.491	-0.31	0.172211	-0.308	-0.507	-0.266	-0.448	-0.277	-0.0413366	0.073	-0.476	-0.216	0.049	-0.183	-0.453854	-0.255	0.117	0.119	-0.223	0.076	--	1	1	1	1	1	1
AUC (early childhood)	0.149	0.118	0.45	0.061	0.201	0.867539	0.228	0.106	0.446	0.099	0.235	0.737067	0.069	0.038	0.367	0.003	0.2	-0.481854	-0.361	-0.126	-0.143	-0.292	-0.171	--	0.834	0.803	0.744	0.831	0.868	0.62427	1	1	1	1	1	1
AUC (late childhood)	0.157	0.846	0.885	0.192	0.739	0.767886	0.637	0.854	0.904	0.536	0.796	0.922855	0.701	0.791	0.845	0.598	0.748	0.148217	-0.601	-0.193	-0.137	-0.458	-0.211	--	0.441	-0.002	0.148	0.433	0.341	0.168086	0.701	0.584	0.758	0.721	0.749	0.7619	1	1	1	1	1	1
AUC (adolescence)	-0.056	0.689	0.699	-0.025	0.54	--	0.519	0.735	0.765	0.394	0.66	--	0.882	0.92	0.953	0.829	0.911	--	-0.431	0.29	0.31	-0.198	0.265	--	0.338	-0.097	0.088	0.338	0.237	--	0.485	0.379	0.59	0.489	0.556	--	0.929	0.872	0.893	0.898	0.876	--	1	1	1	1	1	--
AP (age)	0.861	0.977	0.982	0.983	0.983	0.976328	0.731	0.975	0.978	0.896	0.977	0.90236	-0.181	0.785	0.773	-0.217	0.702	-0.286019	-0.031	-0.294	-0.305	0.014	-0.467	--	-0.335	-0.429	-0.238	-0.48	-0.278	0.0457131	0.133	0.102	0.412	0.061	0.202	0.799413	0.194	0.805	0.864	0.242	0.74	0.739212	0.018	0.646	0.691	0.036	0.565	--	1
AR (age)	0.012	-0.96	-0.965	-0.077	-0.928	-0.866445	-0.609	-0.977	-0.983	-0.538	-0.971	-0.981646	-0.897	-0.895	-0.878	-0.847	-0.885	-0.0860581	0.537	0.114	0.127	0.357	0.185	--	0.007	0.461	0.264	0.121	0.261	0.149143	-0.153	-0.07	-0.384	-0.04	-0.205	-0.653821	-0.782	-0.818	-0.886	-0.67	-0.793	-0.885795	-0.863	-0.759	-0.794	-0.771	-0.755	--	-0.111
AP (BMI)	-0.247	-0.344	-0.105	-0.372	-0.218	0.395548	-0.183	-0.356	-0.109	-0.345	-0.183	0.141479	0.037	-0.335	-0.08	0.01	-0.113	-0.502619	-0.272	0.032	0.062	-0.236	0.016	--	0.987	0.985	0.983	0.989	0.994	0.94637	0.915	0.899	0.863	0.905	0.922	0.829088	0.515	0.223	0.328	0.508	0.449	0.300859	0.365	0.065	0.222	0.364	0.308	--	-0.205
AR (BMI)	0.263	0.519	0.62	0.272	0.508	0.814828	0.557	0.513	0.622	0.451	0.55	0.645844	0.382	0.402	0.528	0.259	0.476	-0.417911	-0.507	-0.171	-0.114	-0.381	-0.226	--	0.605	0.493	0.57	0.579	0.636	0.618046	0.882	0.865	0.946	0.893	0.918	0.994523	0.912	0.873	0.878	0.915	0.927	0.673449	0.736	0.634	0.699	0.702	0.733	--	0.289
B) Female	Slope (infancy)						Slope (early childhood)						Slope (late childhood)						Slope (adolescence)						AUC (infancy)						AUC (early childhood)						AUC (late childhood)						AUC (adolescence)						AP (age)
	ALSPAC	CHOP Euro	CHOP AA	NFBC1966	NFBC1986	OBE	ALSPAC	CHOP Euro	CHOP AA	NFBC1966	NFBC1986	OBE	ALSPAC	CHOP Euro	CHOP AA	NFBC1966	NFBC1986	OBE	ALSPAC	CHOP Euro	CHOP AA	NFBC1966	NFBC1986	OBE	ALSPAC	CHOP Euro	CHOP AA	NFBC1966	NFBC1986	OBE	ALSPAC	CHOP Euro	CHOP AA	NFBC1966	NFBC1986	OBE	ALSPAC	CHOP Euro	CHOP AA	NFBC1966	NFBC1986	OBE	ALSPAC	CHOP Euro	CHOP AA	NFBC1966	NFBC1986	OBE	ALSPAC
Slope (infancy)	1	1	1	1	1	1
Slope (early childhood)	0.8	0.995	0.996	0.865	0.991	0.992978	1	1	1	1	1	1
Slope (late childhood)	-0.164	0.834	0.83	-0.215	0.722	0.0607463	0.451	0.883	0.874	0.297	0.808	0.1784	1	1	1	1	1	1
Slope (adolescence)	-0.177	-0.517	-0.363	-0.324	-0.682	--	-0.495	-0.433	-0.282	-0.619	-0.583	--	-0.402	0.039	0.219	-0.464	0.006	--	1	1	1	1	1	--
AUC (infancy)	-0.244	-0.458	-0.082	-0.317	-0.238	-0.0107663	-0.163	-0.485	-0.093	-0.311	-0.225	-0.0683244	0.066	-0.496	-0.117	-0.041	-0.208	-0.483326	-0.098	0.126	-0.024	0	0.022	--	1	1	1	1	1	1
AUC (early childhood)	0.32	0.054	0.574	0.252	0.291	0.741794	0.389	0.024	0.564	0.252	0.304	0.701619	0.14	-0.068	0.451	-0.03	0.2	-0.247472	-0.293	-0.129	-0.227	-0.283	-0.311	--	0.826	0.862	0.769	0.828	0.859	0.661679	1	1	1	1	1	1
AUC (late childhood)	0.342	0.802	0.911	0.379	0.789	0.929151	0.749	0.802	0.92	0.671	0.823	0.933063	0.709	0.723	0.846	0.557	0.73	0.145982	-0.546	-0.288	-0.169	-0.655	-0.432	--	0.445	0.122	0.288	0.419	0.352	0.260526	0.748	0.599	0.826	0.743	0.771	0.879287	1	1	1	1	1	1
AUC (adolescence)	0.118	0.69	0.785	0.089	0.588	--	0.619	0.734	0.828	0.486	0.681	--	0.873	0.876	0.956	0.791	0.894	--	-0.351	0.143	0.23	-0.47	0.041	--	0.372	-0.015	0.179	0.381	0.252	--	0.57	0.393	0.667	0.555	0.583	--	0.933	0.888	0.915	0.911	0.872	--	1	1	1	1	1	--
AP (age)	0.871	0.975	0.981	0.977	0.985	0.973282	0.74	0.973	0.978	0.903	0.98	0.963998	-0.081	0.787	0.809	-0.098	0.725	-0.00716152	-0.172	-0.38	-0.259	-0.386	-0.631	--	-0.211	-0.384	-0.074	-0.314	-0.217	-0.0413595	0.26	0.041	0.529	0.24	0.286	0.579649	0.324	0.745	0.889	0.436	0.784	0.835926	0.14	0.637	0.767	0.168	0.599	--	1
AR (age)	-0.178	-0.956	-0.981	-0.206	-0.949	-0.988191	-0.733	-0.978	-0.992	-0.651	-0.979	-0.997257	-0.86	-0.896	-0.892	-0.84	-0.875	-0.103931	0.547	0.209	0.129	0.652	0.421	--	0.015	0.437	0.114	0.146	0.226	0.0779312	-0.237	0.002	-0.499	-0.095	-0.268	-0.56471	-0.797	-0.744	-0.902	-0.701	-0.813	-0.872147	-0.833	-0.728	-0.838	-0.766	-0.747	--	-0.268
AP (BMI)	-0.096	-0.321	0.068	-0.186	-0.134	0.187877	-0.042	-0.354	0.056	-0.194	-0.12	0.109171	0.043	-0.374	0.009	-0.064	-0.128	-0.460751	-0.135	0.032	-0.068	-0.056	-0.055	--	0.986	0.981	0.982	0.987	0.992	0.97803	0.92	0.925	0.882	0.909	0.918	0.88836	0.537	0.345	0.454	0.51	0.465	0.526323	0.413	0.153	0.309	0.422	0.332	--	-0.069
AR (BMI)	0.388	0.437	0.675	0.42	0.569	0.563799	0.617	0.412	0.667	0.561	0.588	0.497887	0.374	0.281	0.544	0.247	0.45	-0.365586	-0.428	-0.213	-0.182	-0.512	-0.419	--	0.652	0.622	0.651	0.589	0.639	0.810233	0.919	0.893	0.966	0.901	0.928	0.993984	0.903	0.872	0.897	0.924	0.928	0.803591	0.74	0.64	0.731	0.745	0.729	--	0.393
[truncated: 17 more columns]
