# Supplementary material for: A framework for conducting GWAS using repeated measures data with an application to childhood BMI
Source: Nat Commun. 2024 Nov 20;15:10067. doi: 10.1038/s41467-024-53687-3 (PMC11579382; doi:10.1038/s41467-024-53687-3)
Supplement: Supplementary file 8 — Supplementary Data 5 [file 41467_2024_53687_MOESM8_ESM.xlsx]

## Sheet: SData5
Supplementary Data 5: Correlation between each of the estimated phenotypes in ALSPAC and NFBC1986 in males (A) and females (B) where the within-individual variation (i.e. the random effects and correlation structure) is modelled differently. Cells are highlighted in red if there is a strong correlation (>0.7), with darker red corresponding to a stronger correlation, and green for a strong negativ…
A) Male	Slope (infancy)						Slope (early childhood)						Slope (late childhood)						Slope (adolescence)						AUC (infancy)						AUC (early childhood)						AUC (late childhood)						AUC (adolescence)						AP (age)
	ALSPAC			NFBC1986			ALSPAC			NFBC1986			ALSPAC			NFBC1986			ALSPAC			NFBC1986			ALSPAC			NFBC1986			ALSPAC			NFBC1986			ALSPAC			NFBC1986			ALSPAC			NFBC1986			ALSPAC
	Cubic slope	Cubic slope + CAR(1)	Cubic spline + CAR(1)	Cubic slope	Cubic slope + CAR(1)	Cubic spline + CAR(1)	Cubic slope	Cubic slope + CAR(1)	Cubic spline + CAR(1)	Cubic slope	Cubic slope + CAR(1)	Cubic spline + CAR(1)	Cubic slope	Cubic slope + CAR(1)	Cubic spline + CAR(1)	Cubic slope	Cubic slope + CAR(1)	Cubic spline + CAR(1)	Cubic slope	Cubic slope + CAR(1)	Cubic spline + CAR(1)	Cubic slope	Cubic slope + CAR(1)	Cubic spline + CAR(1)	Cubic slope	Cubic slope + CAR(1)	Cubic spline + CAR(1)	Cubic slope	Cubic slope + CAR(1)	Cubic spline + CAR(1)	Cubic slope	Cubic slope + CAR(1)	Cubic spline + CAR(1)	Cubic slope	Cubic slope + CAR(1)	Cubic spline + CAR(1)	Cubic slope	Cubic slope + CAR(1)	Cubic spline + CAR(1)	Cubic slope	Cubic slope + CAR(1)	Cubic spline + CAR(1)	Cubic slope	Cubic slope + CAR(1)	Cubic spline + CAR(1)	Cubic slope	Cubic slope + CAR(1)	Cubic spline + CAR(1)	Cubic slope
Slope (infancy)	1	1	1	1	1	1
Slope (early childhood)	0.78	0.74	0.661892	0.99	0.8	0.98	1	1	1	1	1	1
Slope (late childhood)	-0.31	-0.2	-0.429903	0.69	0.35	0.85	0.35	0.51	0.32379	0.79	0.83	0.94	1	1	1	1	1	1
Slope (adolescence)	0.03	0.02	0.309106	-0.55	-0.55	-0.19	-0.36	-0.38	-0.281266	-0.41	-0.47	-0.26	-0.45	-0.45	-0.538713	0.22	-0.08	-0.27	1	1	1	1	1	1
AUC (infancy)	-0.4	-0.42	-0.496184	-0.31	-0.46	-0.19	-0.31	-0.24	-0.328843	-0.28	-0.11	-0.02	0.07	0.15	0.184604	-0.18	0.13	0.23	-0.26	-0.3	-0.28467	0.08	-0.26	-0.24	1	1	1	1	1	1
AUC (early childhood)	0.15	0.07	0.0328132	0.2	-0.1	0.21	0.23	0.25	0.174174	0.23	0.28	0.37	0.07	0.23	0.117018	0.2	0.4	0.58	-0.36	-0.42	-0.271543	-0.17	-0.48	-0.32	0.83	0.86	0.833185	0.87	0.92	0.92	1	1		1	1	1
AUC (late childhood)	0.16	0.13	-0.130891	0.74	0.33	0.71	0.64	0.68	0.543956	0.8	0.78	0.83	0.7	0.79	0.77894	0.75	0.87	0.94	-0.6	-0.59	-0.621689	-0.21	-0.44	-0.35	0.44	0.47	0.502675	0.34	0.51	0.54	0.7	0.73	0.659922	0.75	0.78	0.82	1	1	1	1	1	1
AUC (adolescence)	-0.06	-0.02	-0.144044	0.54	0.22	0.75	0.52	0.61	0.514356	0.66	0.75	0.84	0.88	0.92	0.880303	0.91	0.96	0.94	-0.43	-0.44	-0.434352	0.26	-0.12	-0.06	0.34	0.38	0.373737	0.24	0.38	0.41	0.49	0.57	0.499617	0.56	0.62	0.71	0.93	0.95	0.940363	0.88	0.94	0.95	1	1	1	1	1	1
AP (age)	0.86	0.92	0.786556	0.92	0.97	0.99	0.73	0.77	0.590388	0.91	0.89	0.99	-0.18	-0.06	-0.262789	0.64	0.51	0.89	-0.03	-0.06	0.176233	-0.45	-0.55	-0.22	-0.34	-0.38	-0.380833	-0.27	-0.35	-0.1	0.13	0.08	0.0488287	0.18	0.03	0.29	0.19	0.22	-0.0264341	0.68	0.49	0.77	0.02	0.09	-0.0408289	0.51	0.4	0.79	1
AR (age)	0.01	-0.06	0.314641	-0.93	-0.56	-0.89	-0.61	-0.71	-0.463964	-0.97	-0.92	-0.95	-0.9	-0.93	-0.919877	-0.88	-0.93	-0.95	0.54	0.52	0.618898	0.19	0.31	0.28	0.01	-0.07	-0.151478	0.26	-0.07	-0.1	-0.15	-0.29	-0.164609	-0.2	-0.39	-0.46	-0.78	-0.84	-0.809953	-0.79	-0.86	-0.86	-0.86	-0.9	-0.839435	-0.76	-0.88	-0.87	-0.11
AP (BMI)	-0.25	-0.3	-0.337139	-0.22	-0.39	-0.04	-0.18	-0.13	-0.20911	-0.18	-0.04	0.13	0.04	0.14	0.128012	-0.11	0.17	0.37	-0.27	-0.32	-0.257822	0.02	-0.32	-0.27	0.99	0.99	0.985154	0.99	1	0.99	0.92	0.92	0.912817	0.92	0.95	0.97	0.52	0.54	0.535665	0.45	0.56	0.66	0.37	0.41	0.391725	0.31	0.42	0.53	-0.21
AR (BMI)	0.26	0.2	0.044184	0.51	0.17	0.51	0.56	0.59	0.493963	0.55	0.59	0.65	0.38	0.55	0.470688	0.48	0.67	0.81	-0.51	-0.54	-0.484034	-0.23	-0.53	-0.35	0.61	0.62	0.63819	0.64	0.73	0.74	0.88	0.88	0.867683	0.92	0.93	0.94	0.91	0.93	0.900004	0.93	0.94	0.96	0.74	0.81	0.777693	0.73	0.81	0.88	0.29
B) Female	Slope (infancy)						Slope (early childhood)						Slope (late childhood)						Slope (adolescence)						AUC (infancy)						AUC (early childhood)						AUC (late childhood)						AUC (adolescence)						AP (age)
	ALSPAC			NFBC1986			ALSPAC			NFBC1986			ALSPAC			NFBC1986			ALSPAC			NFBC1986			ALSPAC			NFBC1986			ALSPAC			NFBC1986			ALSPAC			NFBC1986			ALSPAC			NFBC1986			ALSPAC
	Cubic slope	Cubic slope + CAR(1)	Cubic spline + CAR(1)	Cubic slope	Cubic slope + CAR(1)	Cubic spline + CAR(1)	Cubic slope	Cubic slope + CAR(1)	Cubic spline + CAR(1)	Cubic slope	Cubic slope + CAR(1)	Cubic spline + CAR(1)	Cubic slope	Cubic slope + CAR(1)	Cubic spline + CAR(1)	Cubic slope	Cubic slope + CAR(1)	Cubic spline + CAR(1)	Cubic slope	Cubic slope + CAR(1)	Cubic spline + CAR(1)	Cubic slope	Cubic slope + CAR(1)	Cubic spline + CAR(1)	Cubic slope	Cubic slope + CAR(1)	Cubic spline + CAR(1)	Cubic slope	Cubic slope + CAR(1)	Cubic spline + CAR(1)	Cubic slope	Cubic slope + CAR(1)	Cubic spline + CAR(1)	Cubic slope	Cubic slope + CAR(1)	Cubic spline + CAR(1)	Cubic slope	Cubic slope + CAR(1)	Cubic spline + CAR(1)	Cubic slope	Cubic slope + CAR(1)	Cubic spline + CAR(1)	Cubic slope	Cubic slope + CAR(1)	Cubic spline + CAR(1)	Cubic slope	Cubic slope + CAR(1)	Cubic spline + CAR(1)	Cubic slope
Slope (infancy)	1	1	1	1	1	1
Slope (early childhood)	0.8	0.76	0.439099	0.99	1	1	1	1	1	1	1	1
Slope (late childhood)	-0.16	0.04	-0.543149	0.72	0.9	0.7	0.45	0.67	0.478728	0.81	0.92	0.74	1	1	1	1	1	1
Slope (adolescence)	-0.18	-0.24	0.50295	-0.68	-0.54	-0.48	-0.5	-0.52	-0.209676	-0.58	-0.51	-0.51	-0.4	-0.4	-0.473923	0.01	-0.14	-0.7	1	1	1	1	1	1
AUC (infancy)	-0.24	-0.2	-0.325914	-0.24	-0.05	-0.03	-0.16	-0.01	-0.0578186	-0.23	-0.02	-0.02	0.07	0.2	0.237949	-0.21	-0.02	0.02	-0.1	-0.19	-0.25037	0.02	-0.15	-0.16	1	1	1	1	1	1
AUC (early childhood)	0.32	0.29	0.109247	0.29	0.48	0.42	0.39	0.48	0.345822	0.3	0.51	0.42	0.14	0.38	0.189847	0.2	0.46	0.33	-0.29	-0.38	-0.146522	-0.31	-0.41	-0.36	0.83	0.86	0.87732	0.86	0.85	0.9	1	1	1	1	1	1
AUC (late childhood)	0.34	0.37	-0.163627	0.79	0.86	0.82	0.75	0.82	0.717982	0.82	0.88	0.83	0.71	0.83	0.804736	0.73	0.84	0.77	-0.55	-0.54	-0.466381	-0.43	-0.46	-0.62	0.45	0.51	0.550909	0.35	0.46	0.49	0.75	0.8	0.685935	0.77	0.85	0.81	1	1	1	1	1	1
AUC (adolescence)	0.12	0.22	-0.2248	0.59	0.81	0.77	0.62	0.75	0.638068	0.68	0.84	0.79	0.87	0.93	0.872236	0.89	0.93	0.84	-0.35	-0.37	-0.245145	0.04	-0.16	-0.44	0.37	0.44	0.483317	0.25	0.35	0.37	0.57	0.67	0.577264	0.58	0.74	0.68	0.93	0.96	0.944677	0.87	0.94	0.93	1	1	1	1	1	1
AP (age)	0.87	0.92	0.911262	0.93	0.99	0.99	0.74	0.8	0.549744	0.93	0.99	0.99	-0.08	0.18	-0.361505	0.69	0.9	0.68	-0.17	-0.3	0.371216	-0.59	-0.52	-0.47	-0.21	-0.15	-0.2795	-0.21	-0.03	-0.01	0.26	0.32	0.149487	0.27	0.49	0.43	0.32	0.45	-0.00823901	0.74	0.86	0.81	0.14	0.33	-0.0743864	0.57	0.81	0.76	1
AR (age)	-0.18	-0.32	0.296047	-0.95	-0.99	-0.92	-0.73	-0.85	-0.68981	-0.98	-0.99	-0.93	-0.86	-0.91	-0.892485	-0.88	-0.95	-0.84	0.55	0.53	0.524381	0.42	0.43	0.6	0.02	-0.13	-0.171953	0.23	0	0.01	-0.24	-0.44	-0.258113	-0.27	-0.52	-0.4	-0.8	-0.88	-0.84347	-0.81	-0.88	-0.83	-0.83	-0.9	-0.830246	-0.75	-0.87	-0.81	-0.27
AP (BMI)	-0.1	-0.08	-0.183791	-0.13	0.09	0.09	-0.04	0.1	0.0164852	-0.12	0.12	0.09	0.04	0.21	0.167851	-0.13	0.11	0.1	-0.14	-0.23	-0.1847	-0.06	-0.22	-0.21	0.99	0.99	0.987213	0.99	0.99	0.99	0.92	0.93	0.937497	0.92	0.91	0.94	0.54	0.59	0.558154	0.47	0.57	0.59	0.41	0.49	0.476106	0.33	0.46	0.45	-0.07
AR (BMI)	0.39	0.39	0.0341917	0.57	0.71	0.66	0.62	0.7	0.612319	0.59	0.73	0.66	0.37	0.6	0.495428	0.45	0.67	0.53	-0.43	-0.49	-0.313925	-0.42	-0.48	-0.48	0.65	0.68	0.716631	0.64	0.66	0.73	0.92	0.93	0.889594	0.93	0.95	0.95	0.9	0.93	0.887797	0.93	0.96	0.94	0.74	0.83	0.789123	0.73	0.86	0.82	0.39
[truncated: 17 more columns]
