# Supplementary material for: A framework for conducting GWAS using repeated measures data with an application to childhood BMI
Source: Nat Commun. 2024 Nov 20;15:10067. doi: 10.1038/s41467-024-53687-3 (PMC11579382; doi:10.1038/s41467-024-53687-3)
Supplement: Supplementary file 9 — Supplementary Data 6 [file 41467_2024_53687_MOESM9_ESM.xlsx]

## Sheet: SData6
Suplementary Data 6: Estimated genome-wide genetic correlations between the twelve estimated phenotypes summarising growth across early life and BMI in childhood and adulthood. Genetic correlations were derived using linkage disequilibrium score regression. Two-sided P-values are presented testing whether the genetic correlation is different from zero. Childhood BMI summary statistics were taken …
Phenotype 1	Phenotype 2	Genetic correlation (rg)	Standard error	Z statistic	P-Value	SNP-heritability - Phenotype 1	Standard error - SNP-heritability - Phenotype 1	Z-score - SNP-heritability - Phenotype 1	SNP-heritability - Phenotype 2	Standard error - SNP-heritability - Phenotype 2	Z-score - SNP-heritability - Phenotype 2
BMI at birth	Infancy Slope	-0.0579	0.1722	-0.3364	0.7365	0.1472	0.0202	7.29	0.07	0.03	2.33
BMI at birth	Early Childhood Slope	0.0462	0.1063	0.4344	0.664	0.1472	0.0202	7.29	0.19	0.03	6.33
BMI at birth	Late Childhood Slope	0.1029	0.0885	1.1625	0.245	0.1472	0.0202	7.29	0.21	0.03	7
BMI at birth	Adolescent Slope	-0.0012	0.1568	-0.0076	0.9939	0.1472	0.0202	7.29	0.06	0.02	3
BMI at birth	Infancy AUC	0.3024	0.1119	2.7014	0.0069	0.1472	0.0202	7.29	0.15	0.03	5
BMI at birth	Early Childhood AUC	0.2472	0.0932	2.6526	0.008	0.1472	0.0202	7.29	0.22	0.03	7.33
BMI at birth	Late Childhood AUC	0.2158	0.0859	2.5136	0.012	0.1472	0.0202	7.29	0.27	0.03	9
BMI at birth	Adolescent AUC	0.1944	0.0815	2.3857	0.017	0.1472	0.0202	7.29	0.28	0.03	9.33
BMI at birth	Age at AP	-0.0528	0.1555	-0.3396	0.7342	0.1472	0.0202	7.29	0.09	0.03	3
BMI at birth	Age at AR	-0.0689	0.0876	-0.7864	0.4316	0.1472	0.0202	7.29	0.24	0.03	8
BMI at birth	BMI at AP	0.2861	0.1065	2.6871	0.0072	0.1472	0.0202	7.29	0.17	0.03	5.67
BMI at birth	BMI at AR	0.2136	0.0849	2.5152	0.0119	0.1472	0.0202	7.29	0.27	0.03	9
BMI at 6 months	Infancy Slope	-0.1742	0.1371	-1.2709	0.2038	0.3331	0.0332	10.03	0.07	0.03	2.33
BMI at 6 months	Early Childhood Slope	-0.064	0.0838	-0.7641	0.4448	0.3331	0.0332	10.03	0.19	0.03	6.33
BMI at 6 months	Late Childhood Slope	0.0285	0.0795	0.3587	0.7198	0.3331	0.0332	10.03	0.21	0.03	7
BMI at 6 months	Adolescent Slope	-0.3009	0.1258	-2.3916	0.0168	0.3331	0.0332	10.03	0.06	0.02	3
BMI at 6 months	Infancy AUC	0.8976	0.1112	8.0699	7.04e-16	0.3331	0.0332	10.03	0.15	0.03	5
BMI at 6 months	Early Childhood AUC	0.7329	0.0795	9.2141	3.14e-20	0.3331	0.0332	10.03	0.22	0.03	7.33
BMI at 6 months	Late Childhood AUC	0.4495	0.0705	6.3787	1.79e-10	0.3331	0.0332	10.03	0.27	0.03	9
BMI at 6 months	Adolescent AUC	0.336	0.0714	4.7076	2.51e-06	0.3331	0.0332	10.03	0.28	0.03	9.33
BMI at 6 months	Age at AP	-0.2012	0.1217	-1.6535	0.0982	0.3331	0.0332	10.03	0.09	0.03	3
BMI at 6 months	Age at AR	-0.0089	0.0741	-0.1205	0.9041	0.3331	0.0332	10.03	0.24	0.03	8
BMI at 6 months	BMI at AP	0.8465	0.0991	8.5406	1.34e-17	0.3331	0.0332	10.03	0.17	0.03	5.67
BMI at 6 months	BMI at AR	0.5632	0.0704	7.9959	1.29e-15	0.3331	0.0332	10.03	0.27	0.03	9
BMI at 1.5 years	Infancy Slope	0.156	0.1431	1.0895	0.2759	0.3624	0.0323	11.22	0.07	0.03	2.33
BMI at 1.5 years	Early Childhood Slope	0.1288	0.0909	1.4166	0.1566	0.3624	0.0323	11.22	0.19	0.03	6.33
BMI at 1.5 years	Late Childhood Slope	0.0298	0.0831	0.3579	0.7205	0.3624	0.0323	11.22	0.21	0.03	7
BMI at 1.5 years	Adolescent Slope	-0.5405	0.1562	-3.4599	0.00054	0.3624	0.0323	11.22	0.06	0.02	3
BMI at 1.5 years	Infancy AUC	0.8705	0.1076	8.0921	5.87e-16	0.3624	0.0323	11.22	0.15	0.03	5
BMI at 1.5 years	Early Childhood AUC	0.7969	0.0823	9.6848	3.5e-22	0.3624	0.0323	11.22	0.22	0.03	7.33
BMI at 1.5 years	Late Childhood AUC	0.5546	0.0764	7.26	3.87e-13	0.3624	0.0323	11.22	0.27	0.03	9
BMI at 1.5 years	Adolescent AUC	0.3652	0.0722	5.056	4.28e-07	0.3624	0.0323	11.22	0.28	0.03	9.33
BMI at 1.5 years	Age at AP	0.1323	0.1257	1.0525	0.2926	0.3624	0.0323	11.22	0.09	0.03	3
BMI at 1.5 years	Age at AR	-0.1037	0.0829	-1.2512	0.2109	0.3624	0.0323	11.22	0.24	0.03	8
BMI at 1.5 years	BMI at AP	0.8539	0.0978	8.733	2.48e-18	0.3624	0.0323	11.22	0.17	0.03	5.67
BMI at 1.5 years	BMI at AR	0.6572	0.0747	8.7984	1.39e-18	0.3624	0.0323	11.22	0.27	0.03	9
BMI at 3 years	Infancy Slope	0.5626	0.2093	2.688	0.0072	0.294	0.0322	9.13	0.07	0.03	2.33
BMI at 3 years	Early Childhood Slope	0.3854	0.1024	3.7637	0.000167	0.294	0.0322	9.13	0.19	0.03	6.33
BMI at 3 years	Late Childhood Slope	0.1974	0.0936	2.1097	0.0349	0.294	0.0322	9.13	0.21	0.03	7
BMI at 3 years	Adolescent Slope	-0.6797	0.2096	-3.2429	0.0012	0.294	0.0322	9.13	0.06	0.02	3
BMI at 3 years	Infancy AUC	0.7226	0.1188	6.085	1.16e-09	0.294	0.0322	9.13	0.15	0.03	5
BMI at 3 years	Early Childhood AUC	0.8197	0.0915	8.9591	3.27e-19	0.294	0.0322	9.13	0.22	0.03	7.33
BMI at 3 years	Late Childhood AUC	0.7033	0.0866	8.1215	4.6e-16	0.294	0.0322	9.13	0.27	0.03	9
BMI at 3 years	Adolescent AUC	0.5118	0.0828	6.1778	6.5e-10	0.294	0.0322	9.13	0.28	0.03	9.33
BMI at 3 years	Age at AP	0.4856	0.1606	3.024	0.0025	0.294	0.0322	9.13	0.09	0.03	3
BMI at 3 years	Age at AR	-0.275	0.0917	-2.9997	0.0027	0.294	0.0322	9.13	0.24	0.03	8
BMI at 3 years	BMI at AP	0.7417	0.1074	6.9094	4.87e-12	0.294	0.0322	9.13	0.17	0.03	5.67
BMI at 3 years	BMI at AR	0.7792	0.0826	9.4276	4.2e-21	0.294	0.0322	9.13	0.27	0.03	9
BMI at 7 years	Infancy Slope	0.8794	0.2761	3.1857	0.0014	0.2838	0.0422	6.73	0.07	0.03	2.33
BMI at 7 years	Early Childhood Slope	0.7278	0.1222	5.9537	2.62e-09	0.2838	0.0422	6.73	0.19	0.03	6.33
BMI at 7 years	Late Childhood Slope	0.6685	0.1049	6.3745	1.84e-10	0.2838	0.0422	6.73	0.21	0.03	7
BMI at 7 years	Adolescent Slope	-0.7504	0.2264	-3.314	0.00092	0.2838	0.0422	6.73	0.06	0.02	3
BMI at 7 years	Infancy AUC	0.3538	0.1173	3.0157	0.0026	0.2838	0.0422	6.73	0.15	0.03	5
BMI at 7 years	Early Childhood AUC	0.6809	0.1015	6.7097	1.95e-11	0.2838	0.0422	6.73	0.22	0.03	7.33
BMI at 7 years	Late Childhood AUC	0.8467	0.0998	8.4876	2.11e-17	0.2838	0.0422	6.73	0.27	0.03	9
BMI at 7 years	Adolescent AUC	0.7609	0.097	7.8454	4.32e-15	0.2838	0.0422	6.73	0.28	0.03	9.33
BMI at 7 years	Age at AP	0.7579	0.2074	3.6548	0.000257	0.2838	0.0422	6.73	0.09	0.03	3
BMI at 7 years	Age at AR	-0.7204	0.0984	-7.3186	2.51e-13	0.2838	0.0422	6.73	0.24	0.03	8
BMI at 7 years	BMI at AP	0.4258	0.1094	3.891	9.98e-05	0.2838	0.0422	6.73	0.17	0.03	5.67
BMI at 7 years	BMI at AR	0.8084	0.0941	8.5948	8.34e-18	0.2838	0.0422	6.73	0.27	0.03	9
BMI at 8 years	Infancy Slope	0.8075	0.2444	3.3038	0.001	0.3304	0.0515	6.42	0.07	0.03	2.33
BMI at 8 years	Early Childhood Slope	0.7373	0.1128	6.5387	6.21e-11	0.3304	0.0515	6.42	0.19	0.03	6.33
BMI at 8 years	Late Childhood Slope	0.7543	0.1084	6.958	3.45e-12	0.3304	0.0515	6.42	0.21	0.03	7
BMI at 8 years	Adolescent Slope	-0.7377	0.2276	-3.2414	0.0012	0.3304	0.0515	6.42	0.06	0.02	3
BMI at 8 years	Infancy AUC	0.2849	0.1278	2.229	0.0258	0.3304	0.0515	6.42	0.15	0.03	5
BMI at 8 years	Early Childhood AUC	0.6371	0.1124	5.6659	1.46e-08	0.3304	0.0515	6.42	0.22	0.03	7.33
BMI at 8 years	Late Childhood AUC	0.9115	0.1104	8.2564	1.5e-16	0.3304	0.0515	6.42	0.27	0.03	9
BMI at 8 years	Adolescent AUC	0.849	0.1064	7.9825	1.43e-15	0.3304	0.0515	6.42	0.28	0.03	9.33
BMI at 8 years	Age at AP	0.7013	0.1824	3.8458	0.00012	0.3304	0.0515	6.42	0.09	0.03	3
BMI at 8 years	Age at AR	-0.7385	0.1017	-7.2588	3.91e-13	0.3304	0.0515	6.42	0.24	0.03	8
BMI at 8 years	BMI at AP	0.3436	0.1192	2.8818	0.004	0.3304	0.0515	6.42	0.17	0.03	5.67
BMI at 8 years	BMI at AR	0.8008	0.1071	7.4742	7.77e-14	0.3304	0.0515	6.42	0.27	0.03	9
Adult BMI	Infancy Slope	0.6114	0.121	5.0534	4.34e-07	0.2157	0.0078	27.65	0.07	0.03	2.33
Adult BMI	Early Childhood Slope	0.5967	0.0506	11.8036	3.74e-32	0.2157	0.0078	27.65	0.19	0.03	6.33
Adult BMI	Late Childhood Slope	0.8266	0.0488	16.9538	1.81e-64	0.2157	0.0078	27.65	0.21	0.03	7
Adult BMI	Adolescent Slope	-0.095	0.0553	-1.7189	0.0856	0.2157	0.0078	27.65	0.06	0.02	3
Adult BMI	Infancy AUC	0.1564	0.0419	3.7364	0.000187	0.2157	0.0078	27.65	0.15	0.03	5
Adult BMI	Early Childhood AUC	0.4318	0.0426	10.1414	3.62e-24	0.2157	0.0078	27.65	0.22	0.03	7.33
Adult BMI	Late Childhood AUC	0.724	0.0402	18.0144	1.5e-72	0.2157	0.0078	27.65	0.27	0.03	9
Adult BMI	Adolescent AUC	0.8164	0.0419	19.4676	2.07e-84	0.2157	0.0078	27.65	0.28	0.03	9.33
Adult BMI	Age at AP	0.5493	0.0935	5.8732	4.28e-09	0.2157	0.0078	27.65	0.09	0.03	3
Adult BMI	Age at AR	-0.7204	0.0417	-17.2643	8.73e-67	0.2157	0.0078	27.65	0.24	0.03	8
Adult BMI	BMI at AP	0.2118	0.0411	5.1497	2.61e-07	0.2157	0.0078	27.65	0.17	0.03	5.67
Adult BMI	BMI at AR	0.6016	0.0399	15.0751	2.36e-51	0.2157	0.0078	27.65	0.27	0.03	9
