# Supplementary material for: A framework for conducting GWAS using repeated measures data with an application to childhood BMI
Source: Nat Commun. 2024 Nov 20;15:10067. doi: 10.1038/s41467-024-53687-3 (PMC11579382; doi:10.1038/s41467-024-53687-3)
Supplement: Supplementary file 10 — Supplementary Data 7 [file 41467_2024_53687_MOESM10_ESM.xlsx]

## Sheet: SData7
Supplementary Data 7: Summary statistics for the genome-wide significant SNPs (P<5x10⁻⁸) from the inverse-variance-weighted fixed-effects meta-analysis of each estimated phenotype, including a two-sided association P-value. The nearest gene has been annotated by LocusZoom. If SNPs are within 500kb of a neighbouring SNP then they are defined as being at the same locus. LD between SNPs within a loc…
												Infancy slope (birth - 6 months)			Early childhood slope (1.5-3.5 years)			Late childhood slope (6.5-10 years)			Adolescence slope (12-17 years)			Infancy AUC (birth - 6 months)			Early childhood AUC (1.5-3.5 years)			Late childhood AUC (6.5-10 years)			Adolescence AUC (12-17 years)			Age at adiposity peak			BMI at adiposity peak			Age at adiposity rebound			BMI at adiposity rebound
SNP	Chromosome	Position (hg19)	Nearest Gene	Locus	LD with other SNPs in locus	Effect Allele	Other Allele	EAF	Associated phenotype	Previously associated with childhood BMI phenotype	Previously associated with adult BMI	Beta	SE	P-value	Beta	SE	P-value	Beta	SE	P-value	Beta	SE	P-value	Beta	SE	P-value	Beta	SE	P-value	Beta	SE	P-value	Beta	SE	P-value	Beta	SE	P-value	Beta	SE	P-value	Beta	SE	P-value	Beta	SE	P-value
rs9436746	1	65908473	LEPR	1	--	A	C	0.436	Age AR	Yes	Yes	0.0004	0.0002	0.0098	0.0005	0.0001	7.78e-05	0.0006	0.0001	5.94e-07	-0.0001	0.0001	0.4225	-0.0007	0.0003	0.0136	-0.0004	0.0011	0.708	0.0099	0.0035	0.004	0.025	0.0065	0.00011	0.0012	0.0004	0.0029	-0.0209	0.0097	0.0313	-0.0677	0.0123	4.27e-08	0.0159	0.0111	0.1512
rs539515	1	177889025	SEC16B	2	rs506589=0.9804; rs509325=0.9804; rs545608=0.9738	A	C	0.81	Adolescent AUC	Yes	Yes	-0.0011	0.0002	1.87e-07	-0.0011	0.0002	4.69e-11	-0.0013	0.0002	1.25e-17	8.7e-05	0.0002	0.5749	0.0002	0.0004	0.6291	-0.0038	0.0014	0.007	-0.0315	0.0043	3.71e-13	-0.0671	0.0081	1.34e-16	-0.0028	0.0005	3.77e-08	-0.0031	0.0121	0.7973	0.1237	0.0154	9.75e-16	-0.0754	0.0139	5.6e-08
rs506589	1	177894287	SEC16B	2	rs539515=0.9804; rs509325=1; rs545608=0.9935	T	C	0.809	BMI AR/Late childhood AUC/Early childhood slope	Yes	Yes	-0.0012	0.0002	8.21e-08	-0.0011	0.0002	2.07e-11	-0.0013	0.0002	1.04e-17	0.0001	0.0002	0.4936	0.0002	0.0004	0.573	-0.0039	0.0014	0.0058	-0.0316	0.0043	2.34e-13	-0.0668	0.0081	1.35e-16	-0.0029	0.0005	1.32e-08	-0.0024	0.0121	0.8431	0.1245	0.0153	5.12e-16	-0.0765	0.0138	3.25e-08
rs509325	1	177894591	SEC16B	2	rs539515=0.9804; rs506689=1; rs545608=0.9935	T	G	0.809	Age AR/Late childhood slope	Yes	Yes	-0.0012	0.0002	8.87e-08	-0.0011	0.0002	2.31e-11	-0.0013	0.0002	1.01e-17	9.9e-05	0.0002	0.52	0.0002	0.0004	0.5418	-0.0038	0.0014	0.0074	-0.0315	0.0043	2.76e-13	-0.0668	0.0081	1.4e-16	-0.0029	0.0005	1.36e-08	-0.0017	0.0121	0.8916	0.1246	0.0154	4.9e-16	-0.0757	0.0138	4.61e-08
rs545608	1	177899121	SEC16B	2	rs539515=0.9738; rs506689=0.9935; rs509325=0.9935	G	C	0.81	Age AP	Yes	Yes	-0.0012	0.0002	5.92e-08	-0.0011	0.0002	2.31e-11	-0.0013	0.0002	1.47e-17	0.0001	0.0002	0.4366	0.0002	0.0004	0.5525	-0.0038	0.0014	0.0064	-0.0316	0.0043	2.55e-13	-0.0663	0.0081	2.57e-16	-0.0029	0.0005	1.21e-08	-0.002	0.0121	0.8704	0.1246	0.0154	5.4e-16	-0.0765	0.0138	3.35e-08
rs2947411	2	614168	TMEM18	3	rs7563362=0.7524; rs1320330=0.9654	A	G	0.169	Early childhood AUC	Yes	Yes	-0.0003	0.0002	0.1479	-0.0005	0.0002	0.0055	-0.0008	0.0002	1.45e-06	0.0003	0.0002	0.0702	-0.0016	0.0004	2.44e-05	-0.0095	0.0015	6.29e-11	-0.0308	0.0045	8.08e-12	-0.0568	0.0084	1.73e-11	-0.0007	0.0005	0.1722	-0.0602	0.0125	1.61e-06	0.0802	0.0161	6.89e-07	-0.1031	0.0144	8.05e-13
rs7563362	2	620297	TMEM18	3	rs2947411=0.7524; rs1320330=0.7296	A	G	0.144	Age AR/Late childhood AUC/Adolescent AUC	Yes	Yes	-0.0004	0.0002	0.089	-0.0006	0.0002	0.0014	-0.0009	0.0002	5.65e-08	0.0003	0.0002	0.064	-0.0014	0.0004	0.000659	-0.0093	0.0016	2.84e-09	-0.0341	0.0049	2.05e-12	-0.0646	0.0091	1.24e-12	-0.001	0.0006	0.0818	-0.0544	0.0135	5.95e-05	0.0974	0.0173	1.96e-08	-0.1082	0.0155	3.24e-12
rs1320330	2	622225	TMEM18	3	rs2947411=0.9654; rs7563362=0.7296	T	G	0.168	BMI AR	Yes	Yes	-0.0004	0.0002	0.1082	-0.0005	0.0002	0.0029	-0.0008	0.0002	6.63e-07	0.0003	0.0002	0.0695	-0.0015	0.0004	5.59e-05	-0.0094	0.0015	1.05e-10	-0.0313	0.0045	4.17e-12	-0.0577	0.0085	8.9e-12	-0.0008	0.0005	0.1333	-0.0584	0.0126	3.43e-06	0.0863	0.0162	9.73e-08	-0.1043	0.0144	4.79e-13
rs6545790	2	25109302	ADCY3	4	rs10182181=0.7476; rs10185143=0.7282; rs7569646=0.4681	A	G	0.568	Late childhood AUC	Yes	Yes	-0.0006	0.0002	0.0011	-0.0007	0.0001	6.47e-07	-0.0006	0.0001	5.08e-07	0.0003	0.0001	0.0059	-0.0006	0.0003	0.0477	-0.0059	0.0011	1.35e-07	-0.0258	0.0034	5.61e-14	-0.0446	0.0064	4.37e-12	-0.0014	0.0004	0.000718	-0.0252	0.0096	0.0087	0.0672	0.0122	3.99e-08	-0.0768	0.011	2.99e-12
rs10182181	2	25150296	ADCY3	4	rs6545790=0.7476; rs10185143=0.9763; rs7569646=0.5821	A	G	0.54	Adolescent AUC	Yes	Yes	-0.0004	0.0002	0.009	-0.0006	0.0001	1.09e-05	-0.0007	0.0001	2.7e-08	0.0002	0.0001	0.0754	-0.0007	0.0003	0.0178	-0.006	0.0011	4.55e-08	-0.0255	0.0034	7.54e-14	-0.0475	0.0064	1.02e-13	-0.0011	0.0004	0.0072	-0.0281	0.0095	0.0031	0.0646	0.0121	1.03e-07	-0.076	0.0109	3.09e-12
rs10185143	2	25150758	ADCY3	4	rs6545790=0.7282; rs10182181=0.9763; rs7569646=0.5791	T	C	0.538	BMI AR/Early childhood AUC	Yes	Yes	-0.0005	0.0002	0.0078	-0.0006	0.0001	9.66e-06	-0.0007	0.0001	3.91e-08	0.0002	0.0001	0.0594	-0.0007	0.0003	0.0193	-0.0061	0.0011	3.13e-08	-0.0254	0.0034	9.62e-14	-0.0472	0.0064	1.66e-13	-0.0011	0.0004	0.0065	-0.028	0.0095	0.0033	0.0643	0.0121	1.23e-07	-0.0769	0.0109	1.89e-12
rs7569646	2	25152800	ADCY3	4	rs6545790=0.4681; rs10182181=0.5821; rs10185143=0.5791	A	G	0.646	Age AR/Late childhood slope	Yes	Yes	-0.0004	0.0002	0.0187	-0.0005	0.0001	8.99e-05	-0.0007	0.0001	9.03e-09	6.1e-05	0.0001	0.6335	-0.0005	0.0003	0.085	-0.005	0.0012	1.23e-05	-0.024	0.0036	1.75e-11	-0.0465	0.0067	3.18e-12	-0.001	0.0004	0.0153	-0.0214	0.0099	0.0316	0.0741	0.0127	5.05e-09	-0.0681	0.0114	2.29e-09
rs2124984	4	183397723	TENM3	5	--	G	A	0.961	BMI AP/Infancy AUC	No	Yes (Huang)	-0.0006	0.0004	0.1465	-0.0006	0.0003	0.0795	-0.0002	0.0003	0.6072	-0.0003	0.0003	0.4147	0.0042	0.0007	8e-09	0.0134	0.0028	2.15e-06	0.0178	0.0087	0.0424	0.0226	0.0164	0.1674	-0.0016	0.001	0.1135	0.1393	0.0245	1.27e-08	0.017	0.0313	0.5875	0.079	0.0279	0.0047
rs3798526	6	50809787	TFAP2B	6	rs62405437=0.9799	A	G	0.811	Late childhood AUC/Adolescent AUC	Yes	Yes	-0.0008	0.0002	0.000115	-0.0008	0.0002	1.54e-06	-0.0009	0.0002	1.4e-09	0.0001	0.0002	0.5186	-0.0006	0.0004	0.1302	-0.0058	0.0014	3.31e-05	-0.0278	0.0043	1.3e-10	-0.0558	0.0081	5.13e-12	-0.0019	0.0005	0.000145	-0.0275	0.0121	0.0237	0.0811	0.0154	1.34e-07	-0.0809	0.0138	4.99e-09
rs62405437	6	50813729	TFAP2B	6	rs3798526=0.9799	T	C	0.811	BMI AR/Late childhood slope	Yes	Yes	-0.0008	0.0002	0.000105	-0.0008	0.0002	1.5e-06	-0.0009	0.0002	1.13e-09	9.9e-05	0.0002	0.5273	-0.0006	0.0004	0.1155	-0.0059	0.0014	2.91e-05	-0.0276	0.0043	1.58e-10	-0.0557	0.0081	5.64e-12	-0.0019	0.0005	0.00016	-0.0281	0.0121	0.0207	0.0805	0.0154	1.6e-07	-0.0813	0.0138	4.07e-09
rs7132908	12	50263148	FAIM2	7	rs11169199=0.6115; rs297924=0.6357	G	A	0.63	Age AR	Yes	Yes	-0.0006	0.0002	0.000739	-0.0007	0.0001	3.09e-06	-0.0007	0.0001	4.73e-08	0.0003	0.0001	0.0467	-0.0001	0.0003	0.6826	-0.0031	0.0012	0.0079	-0.0199	0.0035	1.96e-08	-0.0378	0.0066	1.27e-08	-0.0013	0.0004	0.0018	-0.0102	0.01	0.308	0.0693	0.0127	4.38e-08	-0.0526	0.0114	3.79e-06
rs11169199	12	50280430	FAIM2	7	rs7132908=0.6115; rs297924=0.9091	T	C	0.626	Late childhood AUC	Yes	Yes	-0.0005	0.0002	0.0026	-0.0006	0.0001	6.02e-06	-0.0006	0.0001	3.7e-07	0.0004	0.0001	0.0053	-0.0004	0.0003	0.2096	-0.004	0.0012	0.000478	-0.0203	0.0035	8.17e-09	-0.0364	0.0066	3.25e-08	-0.0013	0.0004	0.0022	-0.018	0.0099	0.0704	0.0642	0.0126	3.33e-07	-0.0568	0.0113	5.34e-07
rs297924	12	50285061	FAIM2	7	rs7132908=0.6357; rs11169199=0.9091	T	C	0.615	Adolescent AUC/Late childhood slope	Yes	Yes	-0.0005	0.0002	0.005	-0.0006	0.0001	5.72e-06	-0.0007	0.0001	4.6e-08	0.0003	0.0001	0.0155	-0.0002	0.0003	0.5074	-0.0031	0.0011	0.0064	-0.0201	0.0035	8.79e-09	-0.0378	0.0065	7.02e-09	-0.0012	0.0004	0.003	-0.0114	0.0098	0.2486	0.0664	0.0124	9.55e-08	-0.0513	0.0112	4.97e-06
rs12429545	13	54102206	OLFM4	8	--	G	A	0.869	BMI AR/Late childhood AUC/Adolescent AUC/Late childhood slope	No?	Yes (Yengo)	-0.0007	0.0003	0.0066	-0.0008	0.0002	5.85e-05	-0.001	0.0002	2.49e-08	0.0002	0.0002	0.2245	-0.0008	0.0004	0.0594	-0.008	0.0016	1.01e-06	-0.0333	0.005	2.64e-11	-0.0643	0.0093	5.21e-12	-0.0014	0.0006	0.0148	-0.0363	0.0142	0.0106	0.0928	0.0177	1.57e-07	-0.0984	0.0161	9.49e-10
rs79577162	13	104956816	DAOA	9	--	A	G	0.968	Early childhood AUC	No	No	-0.0006	0.0005	0.2397	-0.0004	0.0004	0.3421	-0.0002	0.0004	0.5066	0.0002	0.0004	0.6582	-0.0034	0.0008	2.94e-05	-0.0172	0.0031	4.32e-08	-0.0387	0.0102	0.000147	-0.055	0.0194	0.0046	-0.0014	0.0012	0.2593	-0.127	0.0269	2.35e-06	0.043	0.0371	0.2469	-0.1448	0.0318	5.38e-06
rs4594227	15	84497207	ADAMTSL3	10	rs4842921=0.7469	A	G	0.561	BMI AP/Early childhood AUC	No	Yes (Yengo)	0.0002	0.0002	0.3471	0.0002	0.0001	0.2172	0.0004	0.0001	0.0037	-0.0001	0.0001	0.3443	0.0016	0.0003	7.59e-08	0.0074	0.0011	4.31e-11	0.0183	0.0034	1.08e-07	0.0312	0.0065	1.35e-06	0.0002	0.0004	0.5578	0.0556	0.0096	8.21e-09	-0.0303	0.0123	0.0135	0.0634	0.011	8.55e-09
rs4842921	15	84556623	ADAMTSL3	10	rs4594227=0.7469	G	A	0.627	BMI AR/Late childhood AUC	No	Yes (Yengo)	0.0002	0.0002	0.209	0.0003	0.0001	0.0661	0.0004	0.0001	0.0033	-0.0001	0.0001	0.5082	0.0014	0.0003	1.01e-06	0.0072	0.0011	3.51e-10	0.0196	0.0035	3.29e-08	0.0345	0.0066	2.08e-07	0.0005	0.0004	0.2244	0.053	0.0099	8.09e-08	-0.0313	0.0126	0.0131	0.0654	0.0113	7.58e-09
rs55872725	16	53809123	FTO	11	rs72805612=0.8484	C	T	0.592	Age AR/Late childhood AUC/Adolescent AUC/Early childhood slope/Late childhood slope	Yes	Yes	-0.0009	0.0002	7.17e-07	-0.0011	0.0001	6.55e-16	-0.0012	0.0001	2.28e-22	0.0002	0.0001	0.1841	0.0009	0.0003	0.002	-0.0008	0.0011	0.502	-0.0261	0.0035	4.72e-14	-0.0563	0.0065	3.27e-18	-0.0023	0.0004	3.91e-08	0.0248	0.0097	0.0103	0.1233	0.0123	1.42e-23	-0.0511	0.0111	3.97e-06
rs72805612	16	53834608	FTO	11	rs55872725=0.8484	G	A	0.597	Age AP	Yes	Yes	-0.0009	0.0002	1.16e-07	-0.0011	0.0001	1.17e-15	-0.0011	0.0001	8.42e-19	0.0002	0.0001	0.1406	0.0008	0.0003	0.0079	-0.0014	0.0011	0.2107	-0.0258	0.0035	1.24e-13	-0.0535	0.0065	2.21e-16	-0.0024	0.0004	1.04e-08	0.0204	0.0097	0.0355	0.1147	0.0124	2.08e-20	-0.0549	0.0111	8.11e-07
rs12957162	18	52484299	RAB27B	12	rs12953492=0.3379	T	A	0.743	BMI AR/Late childhood AUC	Yes	Yes	-0.0006	0.0002	0.002	-0.0006	0.0002	7.15e-05	-0.0004	0.0001	0.0036	0.0003	0.0001	0.0145	-0.001	0.0003	0.0019	-0.0067	0.0013	1.53e-07	-0.0212	0.0039	4.89e-08	-0.0343	0.0072	2.01e-06	-0.0014	0.0005	0.0022	-0.0405	0.0111	0.000274	0.0486	0.0139	0.000469	-0.0726	0.0125	7.07e-09
rs12953492	18	52527465	RAB27B	12	rs12957162=0.3379	T	C	0.765	Early childhood AUC	Yes	Yes	-0.0006	0.0002	0.0032	-0.0005	0.0002	0.000537	-0.0003	0.0001	0.0429	0.0003	0.0001	0.0157	-0.0011	0.0003	0.000816	-0.0073	0.0013	2.58e-08	-0.0202	0.004	4.07e-07	-0.03	0.0074	5.03e-05	-0.0013	0.0005	0.0042	-0.0446	0.0114	9.51e-05	0.0367	0.0142	0.0098	-0.0732	0.0129	1.27e-08
rs2168711	18	57848531	MC4R	13	rs17782313=0.9783	T	C	0.785	Age AR/Adolescent AUC	Yes	Yes	-0.0006	0.0002	0.008	-0.0007	0.0002	8.27e-06	-0.0008	0.0001	2.47e-07	8.2e-05	0.0001	0.5802	-0.0002	0.0003	0.6561	-0.0044	0.0013	0.00093	-0.025	0.0042	1.75e-09	-0.0475	0.0078	1.42e-09	-0.0014	0.0005	0.0049	-0.0106	0.0114	0.3562	0.0862	0.0147	4.72e-09	-0.068	0.0132	2.65e-07
rs17782313	18	57851097	MC4R	13	rs2168711=0.9783	T	C	0.785	Late childhood AUC	Yes	Yes	-0.0006	0.0002	0.0071	-0.0007	0.0002	7.64e-06	-0.0008	0.0001	2.92e-07	9.7e-05	0.0001	0.5132	-0.0002	0.0003	0.6496	-0.0044	0.0013	0.000885	-0.025	0.0042	1.72e-09	-0.0471	0.0078	1.78e-09	-0.0014	0.0005	0.0044	-0.0107	0.0114	0.3507	0.0861	0.0147	4.93e-09	-0.0682	0.0132	2.4e-07
