# Supplementary material for: A framework for conducting GWAS using repeated measures data with an application to childhood BMI
Source: Nat Commun. 2024 Nov 20;15:10067. doi: 10.1038/s41467-024-53687-3 (PMC11579382; doi:10.1038/s41467-024-53687-3)
Supplement: Supplementary file 11 — Supplementary Data 8 [file 41467_2024_53687_MOESM11_ESM.xlsx]

## Sheet: SData8
Supplementary Data 8: Summary statistics for the genome-wide significant SNPs (P<5x10⁻⁸) from the inverse-variance-weighted fixed-effects meta-analysis of each estimated phenotype and replication in the African American subset from CHOP, including a two-sided association P-value
									European meta-analysis				African American
Latent phenotype	SNP	Chromosome	Position (hg19)	Nearest Gene	Locus	Effect Allele	Other Allele	European EAF	Beta	SE	P-value	Heterogeniety P-value	Beta	SE	P-value
Age AR	rs9436746	1	65908473	LEPR	1	A	C	0.436	-0.0677	0.0123	4.27e-08	0.817757	-0.02656	0.02149	0.2164
Adolescent AUC	rs539515	1	177889025	SEC16B	2	A	C	0.81	-0.0671	0.0081	1.34e-16	0.00163	-0.04694	0.01072	1.2e-05
BMI AR	rs506589	1	177894287	SEC16B	2	T	C	0.809	-0.0765	0.0138	3.25e-08	0.243979	-0.1143	0.02627	1.35e-05
Late childhood AUC	rs506589	1	177894287	SEC16B	2	T	C	0.809	-0.0316	0.0043	2.34e-13	0.014871	-0.04746	0.01076	1.03e-05
Early childhood slope	rs506589	1	177894287	SEC16B	2	T	C	0.809	-0.0011	0.0002	2.07e-11	0.005848	-0.001606	0.000413	9.89e-05
Age AR	rs509325	1	177894591	SEC16B	2	T	G	0.809	0.1246	0.0154	4.9e-16	0.006985	0.1006	0.02362	2.03e-05
Late childhood slope	rs509325	1	177894591	SEC16B	2	T	G	0.809	-0.0013	0.0002	1.01e-17	0.023817	-0.001269	0.00033	0.000119
Age AP	rs545608	1	177899121	SEC16B	2	G	C	0.81	-0.0029	0.0005	1.21e-08	0.007278	-0.003229	0.000942	0.000604
Early childhood AUC	rs2947411	2	614168	TMEM18	3	A	G	0.169	-0.0095	0.0015	6.29e-11	0.929494	-0.004081	0.002782	0.1424
Age AR	rs7563362	2	620297	TMEM18	3	A	G	0.144	0.0974	0.0173	1.96e-08	0.631325	0.03081	0.02065	0.1356
Late childhood AUC	rs7563362	2	620297	TMEM18	3	A	G	0.144	-0.0341	0.0049	2.05e-12	0.755225	-0.01246	0.009438	0.1869
Adolescent AUC	rs7563362	2	620297	TMEM18	3	A	G	0.144	-0.0646	0.0091	1.24e-12	0.716737	-0.01199	0.01892	0.5263
BMI AR	rs1320330	2	622225	TMEM18	3	T	G	0.168	-0.1043	0.0144	4.79e-13	0.80396	-0.1337	0.03559	0.000171
Late childhood AUC	rs6545790	2	25109302	ADCY3	4	A	G	0.568	-0.0258	0.0034	5.61e-14	0.355278	-0.0386	0.01154	0.000821
Adolescent AUC	rs10182181	2	25150296	ADCY3	4	A	G	0.54	-0.0475	0.0064	1.02e-13	0.261111	-0.05468	0.02593	0.03499
BMI AR	rs10185143	2	25150758	ADCY3	4	T	C	0.538	-0.0769	0.0109	1.89e-12	0.020648	-0.1245	0.03042	4.27e-05
Early childhood AUC	rs10185143	2	25150758	ADCY3	4	T	C	0.538	-0.0061	0.0011	3.13e-08	0.032189	-0.01357	0.003103	1.23e-05
Age AR	rs7569646	2	25152800	ADCY3	4	A	G	0.646	0.0741	0.0127	5.05e-09	0.66362	0.004779	0.02311	0.8362
Late childhood slope	rs7569646	2	25152800	ADCY3	4	A	G	0.646	-0.0007	0.0001	9.03e-09	0.735978	-2.21e-05	0.000322	0.9453
BMI AP	rs2124984	4	183397723	TENM3	5	G	A	0.961	0.1393	0.0245	1.27e-08	0.519514	0.01394	0.02683	0.6034
Infancy AUC	rs2124984	4	183397723	TENM3	5	G	A	0.961	0.0042	0.0007	8e-09	0.47113	0.000611	0.000769	0.427
Late childhood AUC	rs3798526	6	50809787	TFAP2B	6	A	G	0.811	-0.0278	0.0043	1.3e-10	0.398393	-0.03715	0.01544	0.01614
Adolescent AUC	rs3798526	6	50809787	TFAP2B	6	A	G	0.811	-0.0558	0.0081	5.13e-12	0.133487	-0.05807	0.03102	0.0612
BMI AR	rs62405437	6	50813729	TFAP2B	6	T	C	0.811	-0.0813	0.0138	4.07e-09	0.508206	-0.09201	0.03971	0.0205
Late childhood slope	rs62405437	6	50813729	TFAP2B	6	T	C	0.811	-0.0009	0.0002	1.13e-09	0.299442	-0.000809	0.000498	0.1041
Age AR	rs7132908	12	50263148	FAIM2	7	G	A	0.63	0.0693	0.0127	4.38e-08	0.515883	0.03643	0.0291	0.2106
Late childhood AUC	rs11169199	12	50280430	FAIM2	7	T	C	0.626	-0.0203	0.0035	8.17e-09	0.993029	-0.01713	0.01869	0.3593
Adolescent AUC	rs297924	12	50285061	FAIM2	7	T	C	0.615	-0.0378	0.0065	7.02e-09	0.836092	0.0205	0.02157	0.342
Late childhood slope	rs297924	12	50285061	FAIM2	7	T	C	0.615	-0.0007	0.0001	4.6e-08	0.895382	0.000312	0.000329	0.3427
BMI AR	rs12429545	13	54102206	OLFM4	8	G	A	0.869	-0.0984	0.0161	9.49e-10	0.014304	-0.09675	0.05608	0.08445
Late childhood AUC	rs12429545	13	54102206	OLFM4	8	G	A	0.869	-0.0333	0.005	2.64e-11	0.404563	-0.0376	0.02303	0.1025
Adolescent AUC	rs12429545	13	54102206	OLFM4	8	G	A	0.869	-0.0643	0.0093	5.21e-12	0.619713	-0.05723	0.04624	0.2158
Late childhood slope	rs12429545	13	54102206	OLFM4	8	G	A	0.869	-0.001	0.0002	2.49e-08	0.181426	-0.000914	0.000703	0.194
Early childhood AUC	rs79577162	13	104956816	DAOA	9	A	G	0.968	-0.0172	0.0031	4.32e-08	0.180432	-0.009866	0.01339	0.4612
BMI AP	rs4594227	15	84497207	ADAMTSL3	10	A	G	0.561	0.0556	0.0096	8.21e-09	0.751656	-0.004918	0.01783	0.7827
Early childhood AUC	rs4594227	15	84497207	ADAMTSL3	10	A	G	0.561	0.0074	0.0011	4.31e-11	0.980985	-0.000902	0.002373	0.7038
BMI AR	rs4842921	15	84556623	ADAMTSL3	10	G	A	0.627	0.0654	0.0113	7.58e-09	0.970725	0.04285	0.02323	0.06502
Late childhood AUC	rs4842921	15	84556623	ADAMTSL3	10	G	A	0.627	0.0196	0.0035	3.29e-08	0.951758	0.01333	0.009532	0.1621
Age AR	rs55872725	16	53809123	FTO	11	C	T	0.592	0.123256	0.012309	1.42e-23	0.078095	0.1243	0.03655	0.00067
Late childhood AUC	rs55872725	16	53809123	FTO	11	C	T	0.592	-0.0261	0.0035	4.72e-14	0.825076	-0.05343	0.01666	0.001339
Adolescent AUC	rs55872725	16	53809123	FTO	11	C	T	0.592	-0.0563	0.0065	3.27e-18	0.075505	-0.1293	0.03345	0.00011
Early childhood slope	rs55872725	16	53809123	FTO	11	C	T	0.592	-0.0011	0.0001	6.55e-16	0.341795	-0.00219	0.000639	0.000603
Late childhood slope	rs55872725	16	53809123	FTO	11	C	T	0.592	-0.0012	0.0001	2.28e-22	0.044156	-0.001976	0.000509	0.000104
Age AP	rs72805612	16	53834608	FTO	11	G	A	0.597	-0.0024	0.0004	1.04e-08	0.120887	-0.004041	0.001422	0.004469
BMI AR	rs12957162	18	52484299	RAB27B	12	T	A	0.743	-0.0726	0.0125	7.07e-09	0.544225	0.0109	0.03036	0.7197
Late childhood AUC	rs12957162	18	52484299	RAB27B	12	T	A	0.743	-0.0212	0.0039	4.89e-08	0.410329	0.01054	0.01246	0.3974
Early childhood AUC	rs12953492	18	52527465	RAB27B	12	T	C	0.765	-0.0073	0.0013	2.58e-08	0.356271	0.003485	0.003447	0.312
Age AR	rs2168711	18	57848531	MC4R	13	T	C	0.785	0.0862	0.0147	4.72e-09	0.636491	0.04117	0.02345	0.07909
Adolescent AUC	rs2168711	18	57848531	MC4R	13	T	C	0.785	-0.0475	0.0078	1.42e-09	0.564302	-0.034	0.02148	0.1134
Late childhood AUC	rs17782313	18	57851097	MC4R	13	T	C	0.785	-0.025	0.0042	1.72e-09	0.784845	-0.01792	0.01069	0.0937
