# Supplementary material for: A framework for conducting GWAS using repeated measures data with an application to childhood BMI
Source: Nat Commun. 2024 Nov 20;15:10067. doi: 10.1038/s41467-024-53687-3 (PMC11579382; doi:10.1038/s41467-024-53687-3)
Supplement: Supplementary file 12 — Supplementary Data 9 [file 41467_2024_53687_MOESM12_ESM.xlsx]

## Sheet: SData9
Supplementary Data 9: Summary statistics from the inverse-variance-weighted fixed-effects meta-analysis of each estimated phenotype for the previously identified childhood obesity and BMI associated SNPs, including a two-sided association P-value. Effect allele is the BMI/obesity increasing allele. Bold P-values indicate those reaching nominal significance (P<0.05)
											Infancy slope (birth - 6 months)			Early childhood slope (1.5-3.5 years)			Late childhood slope (6.5-10 years)			Adolescence slope (12-17 years)			Infancy AUC (birth - 6 months)			Early childhood AUC (1.5-3.5 years)			Late childhood AUC (6.5-10 years)			Adolescence AUC (12-17 years)			Age at adiposity peak			BMI at adiposity peak			Age at adiposity rebound			BMI at adiposity rebound
Reference	Phenotype	Known adult locus?¹	SNP	Chromosome	Position (hg19)	Nearest Gene	Effect Allele	Other Allele	EAF - published study	EAF - current study	Beta	SE	P-value	Beta	SE	P-value	Beta	SE	P-value	Beta	SE	P-value	Beta	SE	P-value	Beta	SE	P-value	Beta	SE	P-value	Beta	SE	P-value	Beta	SE	P-value	Beta	SE	P-value	Beta	SE	P-value	Beta	SE	P-value
Bradfield 2012	Childhood obesity	Yes	rs1040070	1	74977870	TNNI3K	G	C	0.463	0.457396	0.00062	0.000172	0.000303	0.000645	0.000135	1.77e-06	0.000493	0.000122	5.13e-05	-0.000158	0.000123	0.200761	9.3e-05	0.000289	0.746423	0.003311	0.001115	0.002985	0.018629	0.003435	6e-08	0.033613	0.006417	1.66e-07	0.001412	0.000408	0.000537	0.007647	0.009635	0.427399	-0.05454	0.012339	1e-05	0.053966	0.010988	9.21e-07
Bradfield 2012	Childhood obesity	Yes	rs10913469	1	177913519	SEC16B	C	T	0.208	0.187049	0.000965	0.000217	9.14e-06	0.001009	0.000169	2.62e-09	0.001194	0.000154	8.76e-15	-0.000211	0.000154	0.171095	-4.6e-05	0.000363	0.899675	0.003735	0.001404	0.007849	0.029506	0.004326	9.43e-12	0.062077	0.008112	2.06e-14	0.002587	0.000518	5.93e-07	0.007032	0.012113	0.561547	0.11649	0.015388	3.9e-14	0.069563	0.01385	5.19e-07
Bradfield 2012	Childhood obesity	Yes	rs4854344	2	628144	TMEM18	T	G	0.804	--	--	--	--	--	--	--	--	--	--	--	--	--	--	--	--	--	--	--	--	--	--	--	--	--	--	--	--	--	--	--	--	--	--	--	--	--
Bradfield 2012	Childhood obesity	Yes	rs6752378	2	25150116	POMC	A	C	0.458	0.459647	0.000452	0.000171	0.008162	0.000592	0.000134	9.91e-06	0.000672	0.000121	2.8e-08	-0.00022	0.000122	0.072444	0.000658	0.000285	0.02075	0.006016	0.001102	4.9e-08	0.025412	0.003403	8.58e-14	0.047448	0.006383	1.11e-13	0.001107	0.000406	0.006469	0.027577	0.009497	0.003701	-0.06437	0.012123	1.12e-07	0.075898	0.01089	3.3e-12
Bradfield 2012	Childhood obesity	Yes	rs7138803	12	50247468	FAIM2	A	G	0.369	0.360129	0.000633	0.000179	0.000399	0.000627	0.000139	6.9e-06	0.000661	0.000126	1.54e-07	-0.000248	0.000127	0.050643	-1.5e-05	0.000297	0.959071	0.002505	0.001151	0.029502	0.018306	0.003543	2.44e-07	0.034095	0.006634	2.81e-07	0.001301	0.000423	0.0021	0.005387	0.009927	0.587381	-0.06737	0.012623	9.64e-08	0.048702	0.011356	1.82e-05
Bradfield 2012	Childhood obesity	Yes	rs9568856	13	53825488	OLFM4	A	G	0.158	--	--	--	--	--	--	--	--	--	--	--	--	--	--	--	--	--	--	--	--	--	--	--	--	--	--	--	--	--	--	--	--	--	--	--	--	--
Bradfield 2012	Childhood obesity	Yes	rs9941349	16	53825488	FTO	T	C	0.442	0.406691	0.000849	0.000173	1.01e-06	0.001038	0.000136	2.2e-14	0.00113	0.000122	2.79e-20	-0.000135	0.000124	0.278085	-0.00091	0.000289	0.001678	0.000478	0.00112	0.669292	0.02417	0.003454	2.72e-12	0.05279	0.006468	3.48e-16	0.002221	0.000412	6.98e-08	-0.02555	0.009659	0.008174	-0.115	0.012296	9.1e-21	0.045869	0.011057	3.38e-05
Bradfield 2012	Childhood obesity	Yes	rs9299	17	46669430	HOXB5	T	C	0.652	0.665957	-8e-06	0.000181	0.966211	0.000113	0.000142	0.424517	0.000175	0.000128	0.172294	-0.000255	0.000129	0.048366	0.000552	0.000301	0.067047	0.003379	0.001165	0.003725	0.009801	0.003606	0.006588	0.014396	0.006759	0.033195	-9e-06	0.00043	0.982976	0.020237	0.01005	0.044068	-0.02244	0.012888	0.081677	0.035582	0.011522	0.002022
Bradfield 2012	Childhood obesity	Yes	rs663129	18	57838401	MC4R	A	G	0.245	0.215479	0.000549	0.000208	0.008196	0.000728	0.000163	7.72e-06	0.000736	0.000148	6.42e-07	-0.000102	0.000148	0.491595	0.000177	0.000342	0.604752	0.004504	0.001328	0.000702	0.024679	0.004146	2.71e-09	0.046496	0.007821	2.85e-09	0.001427	0.000497	0.004118	0.011554	0.011426	0.311904	-0.08409	0.014692	1.07e-08	0.068022	0.013185	2.53e-07
Warrington 2015	Change in BMI	Yes	rs11676272	2	25141538	ADCY3	G	A	0.486	0.460407	0.000437	0.000171	0.010617	0.00057	0.000134	2.11e-05	0.000666	0.000121	3.78e-08	-0.000224	0.000122	0.067196	0.000628	0.000285	0.027657	0.005778	0.001104	1.69e-07	0.024868	0.003408	3.06e-13	0.046205	0.006388	4.93e-13	0.001064	0.000407	0.008933	0.026219	0.009511	0.005855	0.063155	0.01214	2.01e-07	0.073663	0.010904	1.48e-11
Warrington 2015	Change in BMI	No	rs944990	9	96191004	FAM120A/FAM120AOS	T	C	0.277	0.268958	0.000523	0.000192	0.006453	0.000664	0.000151	1.07e-05	0.000213	0.000136	0.116938	-0.000687	0.000138	6.03e-07	-0.00025	0.00032	0.435174	0.001701	0.001238	0.16961	0.012819	0.003835	0.000834	0.014935	0.007188	0.037742	0.001401	0.000457	0.002167	-0.00224	0.010677	0.833605	0.041526	0.013677	0.002406	0.031796	0.012252	0.009469
Warrington 2015	Change in BMI	Yes	rs12429545	13	54102206	OLFM4	A	G	0.128	0.131099	0.000685	0.000252	0.006615	0.000794	0.000197	5.85e-05	0.000984	0.000176	2.49e-08	-0.00022	0.000181	0.22448	0.000801	0.000425	0.05938	0.008019	0.001639	1.01e-06	0.033334	0.004997	2.64e-11	0.064345	0.009319	5.21e-12	0.001445	0.000593	0.01476	0.036274	0.014188	0.010584	0.092848	0.017692	1.57e-07	0.098449	0.01608	9.49e-10
Warrington 2015	Change in BMI	Yes	rs1558902	16	53803574	FTO	A	T	0.402	0.408173	0.000859	0.000173	7.56e-07	0.001096	0.000136	7.82e-16	0.001188	0.000122	3e-22	-0.000156	0.000124	0.208499	-0.0009	0.00029	0.001905	0.000739	0.001121	0.510136	0.025963	0.003457	6.18e-14	0.056117	0.00647	4.42e-18	0.002259	0.000412	4.15e-08	-0.02502	0.009675	0.009718	0.122847	0.012314	2.07e-23	0.050722	0.01107	4.68e-06
Warrington 2015	Change in BMI	Yes	rs571312	18	57839769	MC4R	A	C	0.234	0.215395	0.000548	0.000208	0.0083	0.000726	0.000163	8e-06	0.000733	0.000148	6.96e-07	-0.000104	0.000148	0.484293	0.000182	0.000342	0.594277	0.0045	0.001328	0.000708	0.024638	0.004145	2.87e-09	0.046372	0.00782	3.12e-09	0.001423	0.000497	0.004234	0.011689	0.011423	0.306156	0.084022	0.014691	1.1e-08	0.067914	0.013181	2.62e-07
Felix 2016	Childhood BMI	Yes	rs12041852	1	75003500	TNNI3K	G	A	0.46	0.462564	0.000586	0.000171	0.000617	0.000629	0.000135	3.04e-06	0.000527	0.000121	1.43e-05	-0.00017	0.000123	0.166655	2e-05	0.000287	0.945857	0.002991	0.001109	0.007042	0.018656	0.003429	5.45e-08	0.034237	0.006412	9.53e-08	0.001327	0.000407	0.001121	0.004447	0.009581	0.642538	-0.05619	0.01232	5.18e-06	0.052772	0.010951	1.47e-06
Felix 2016	Childhood BMI	Yes	rs7550711	1	110082886	GPR61	T	C	0.04	0.036305	0.001633	0.000447	0.000262	0.001552	0.000358	1.43e-05	0.001192	0.000309	0.000113	-0.000418	0.000333	0.208887	0.000227	0.000797	0.776184	0.008565	0.00305	0.004993	0.04337	0.008954	1.3e-06	0.075126	0.016427	4.87e-06	0.003606	0.001031	0.000471	0.026685	0.026714	0.317826	-0.1469	0.031732	3.72e-06	0.119276	0.029282	4.68e-05
Felix 2016	Childhood BMI	Yes	rs543874	1	177889480	SEC16B	G	A	0.2	0.189743	0.001139	0.000218	1.74e-07	0.001117	0.000169	4.59e-11	0.001311	0.000154	1.57e-17	-8.4e-05	0.000155	0.588195	-0.00018	0.000364	0.627989	0.003839	0.001408	0.006403	0.031337	0.004327	4.57e-13	0.066891	0.008103	1.6e-16	0.002853	0.000517	3.54e-08	0.003202	0.012148	0.792097	0.122951	0.015393	1.44e-15	0.075534	0.013868	5.25e-08
Felix 2016	Childhood BMI	Yes	rs4854349	2	647861	TMEM18	C	T	0.83	0.833421	0.000307	0.000227	0.17524	0.000487	0.000178	0.006246	0.000767	0.000161	1.92e-06	-0.000269	0.000163	0.098463	0.001527	0.000377	5.31e-05	0.009164	0.001461	3.71e-10	0.030148	0.004532	2.97e-11	0.056243	0.008497	3.73e-11	0.000677	0.00054	0.210021	0.057867	0.012588	4.35e-06	0.082456	0.016243	3.92e-07	0.100118	0.014469	4.71e-12
Felix 2016	Childhood BMI	Yes	rs11676272	2	25141538	ADCY3	G	A	0.46	0.460407	0.000437	0.000171	0.010617	0.00057	0.000134	2.11e-05	0.000666	0.000121	3.78e-08	-0.000224	0.000122	0.067196	0.000628	0.000285	0.027657	0.005778	0.001104	1.69e-07	0.024868	0.003408	3.06e-13	0.046205	0.006388	4.93e-13	0.001064	0.000407	0.008933	0.026219	0.009511	0.005855	0.063155	0.01214	2.01e-07	0.073663	0.010904	1.48e-11
Felix 2016	Childhood BMI	Yes	rs13387838	2	207281447	ADAM23	A	G	0.04	0.014572	0.000765	0.00074	0.301456	0.000743	0.000586	0.204642	0.000694	0.000543	0.201609	-0.001002	0.000532	0.059626	-0.00122	0.001181	0.30368	-0.00157	0.004611	0.733871	0.019282	0.015062	0.200464	0.025728	0.028877	0.372949	0.002433	0.001834	0.184617	-0.04025	0.039224	0.30484	-0.09372	0.054275	0.084207	0.045057	0.046798	0.335638
Felix 2016	Childhood BMI	Yes	rs13130484	4	45175691	GNPDA2	T	C	0.44	0.453878	0.000301	0.00017	0.077519	0.00041	0.000134	0.002245	0.000441	0.000121	0.000256	-7.7e-05	0.000123	0.528834	0.000254	0.000285	0.373046	0.002891	0.001103	0.008812	0.015367	0.003409	6.65e-06	0.030189	0.006384	2.29e-06	0.000811	0.000405	0.045314	0.012633	0.009522	0.184577	0.047763	0.012167	8.73e-05	0.04008	0.010888	0.000234
Felix 2016	Childhood BMI	Yes	rs987237	6	50803050	TFAP2B	G	A	0.19	0.188645	0.000818	0.000216	0.000158	0.000807	0.00017	2.23e-06	0.000912	0.000153	2.28e-09	-9.1e-05	0.000156	0.559719	0.00052	0.000364	0.153051	0.005565	0.001404	7.47e-05	0.02712	0.00432	3.54e-10	0.05497	0.00808	1.06e-11	0.001909	0.000512	0.000194	0.026003	0.012146	0.032311	0.079801	0.015359	2.08e-07	0.078407	0.013828	1.46e-08
Felix 2016	Childhood BMI	Yes	rs13253111	8	28061974	ELP3	A	G	0.57	0.571715	-5.3e-05	0.000172	0.760289	0.000158	0.000135	0.24286	0.000206	0.000122	0.092104	-0.000274	0.000123	0.02568	0.000315	0.000286	0.270484	0.001686	0.001108	0.1279	0.010051	0.003436	0.003457	0.017652	0.006446	0.006189	4.8e-05	0.00041	0.906933	0.010838	0.009547	0.256242	-0.02528	0.012285	0.039664	0.025697	0.010962	0.019093
Felix 2016	Childhood BMI	Yes	rs3829849	9	129390800	LMX1B	T	C	0.36	0.369698	0.000153	0.000176	0.383716	0.000185	0.000138	0.18024	0.000153	0.000125	0.219491	-0.000221	0.000126	0.080604	-3.4e-05	0.000294	0.908753	0.001357	0.001138	0.233033	0.007719	0.003518	0.028235	0.012014	0.006587	0.068175	0.000449	0.000418	0.283828	0.00021	0.009817	0.98294	-0.02333	0.01253	0.062615	0.021328	0.011246	0.057911
Felix 2016	Childhood BMI	Yes	rs7132908	12	50263148	FAIM2	A	G	0.39	0.369785	0.000605	0.000179	0.000739	0.000651	0.000139	3.09e-06	0.000689	0.000126	4.73e-08	-0.000252	0.000127	0.046673	0.000122	0.000299	0.682641	0.003065	0.001154	0.007935	0.01993	0.003547	1.96e-08	0.037762	0.006631	1.27e-08	0.001322	0.000424	0.001809	0.010159	0.009966	0.307994	0.069345	0.012657	4.38e-08	0.052643	0.011381	3.79e-06
Felix 2016	Childhood BMI	Yes	rs12429545	13	54102206	OLFM4	A	G	0.13	0.131099	0.000685	0.000252	0.006615	0.000794	0.000197	5.85e-05	0.000984	0.000176	2.49e-08	-0.00022	0.000181	0.22448	0.000801	0.000425	0.05938	0.008019	0.001639	1.01e-06	0.033334	0.004997	2.64e-11	0.064345	0.009319	5.21e-12	0.001445	0.000593	0.01476	0.036274	0.014188	0.010584	0.092848	0.017692	1.57e-07	0.098449	0.01608	9.49e-10
Felix 2016	Childhood BMI	Yes	rs1421085	16	53800954	FTO	C	T	0.41	0.407727	0.000849	0.000174	1.01e-06	0.001092	0.000136	1.07e-15	0.001184	0.000123	4.59e-22	-0.000159	0.000124	0.201479	-0.0009	0.00029	0.002054	0.000701	0.001123	0.532568	0.025856	0.00346	8.2e-14	0.055942	0.006474	5.86e-18	0.002241	0.000412	5.46e-08	-0.02498	0.009686	0.009929	0.122284	0.012323	3.52e-23	0.050389	0.011079	5.49e-06
Felix 2016	Childhood BMI	Yes	rs8092503	18	52479487	RAB27B	G	A	0.27	0.262805	0.000561	0.000195	0.003974	0.000596	0.000152	8.87e-05	0.000366	0.000136	0.007142	-0.000347	0.000139	0.012481	0.000944	0.000331	0.004303	0.006415	0.001272	4.7e-07	0.020157	0.003851	1.69e-07	0.032204	0.007156	6.88e-06	0.001345	0.000455	0.003147	0.037145	0.011046	0.000776	-0.04595	0.013769	0.000851	0.070133	0.012444	1.79e-08
Felix 2016	Childhood BMI	Yes	rs6567160	18	57829135	MC4R	C	T	0.23	0.214931	0.000565	0.000208	0.006691	0.000744	0.000163	5.26e-06	0.000756	0.000148	3.39e-07	-0.000112	0.000149	0.452294	0.000137	0.000344	0.690383	0.004364	0.001335	0.001082	0.024992	0.004161	1.95e-09	0.04721	0.007848	1.84e-09	0.00146	0.000499	0.003435	0.01002	0.011481	0.382809	-0.08517	0.014735	7.66e-09	0.067918	0.01324	2.96e-07
Bradfield 2019²	Childhood obesity	Yes	rs10493544	1	74983835	TNNI3K	T	C	0.43	0.45704	0.000603	0.000171	0.000418	0.000633	0.000134	2.45e-06	0.000495	0.000121	4.3e-05	-0.000157	0.000123	0.201994	6.1e-05	0.000287	0.832629	0.003131	0.001108	0.004715	0.018342	0.003418	8.2e-08	0.033311	0.006387	1.87e-07	0.001372	0.000406	0.000721	0.006326	0.009573	0.508737	-0.05448	0.012284	9.35e-06	0.052421	0.010924	1.62e-06
Bradfield 2019²	Childhood obesity	Yes	rs539515	1	177889025	SEC16B	C	A	0.12	0.189894	0.001136	0.000218	1.87e-07	0.001116	0.000169	4.69e-11	0.001315	0.000154	1.25e-17	-8.7e-05	0.000155	0.574924	-0.00018	0.000364	0.629091	0.003799	0.001407	0.006968	0.031454	0.004326	3.71e-13	0.067052	0.008102	1.34e-16	0.002847	0.000517	3.77e-08	0.00312	0.012144	0.797261	-0.12366	0.015388	9.75e-16	0.075368	0.013867	5.6e-08
Bradfield 2019²	Childhood obesity	Yes	rs62104180	2	466003	TMEM18	G	A	0.96	0.960364	0.00071	0.000458	0.120748	0.001065	0.000364	0.003455	0.001106	0.000334	0.00094	-0.000549	0.000331	0.097392	0.000634	0.000741	0.392207	0.006757	0.002883	0.019115	0.037944	0.00932	4.73e-05	0.072189	0.017724	4.69e-05	0.001774	0.001124	0.114454	0.030974	0.024619	0.208323	-0.14328	0.033873	2.36e-05	0.099187	0.029117	0.000662
Bradfield 2019²	Childhood obesity	Yes	rs7579427	2	631183	TMEM18	A	C	0.83	0.834295	0.000333	0.000227	0.142437	0.000514	0.000178	0.003957	0.000801	0.000161	6.8e-07	-0.00028	0.000163	0.085447	0.001449	0.000378	0.000129	0.009085	0.001464	5.59e-10	0.030803	0.004538	1.18e-11	0.057472	0.008504	1.45e-11	0.000736	0.000541	0.173736	0.055504	0.01261	1.09e-05	-0.08625	0.016266	1.17e-07	0.101043	0.014491	3.22e-12
Bradfield 2019²	Childhood obesity	Yes	rs4077678	2	25122840	ADCY3	G	C	0.43	0.429096	0.000553	0.000173	0.001389	0.000669	0.000135	7.45e-07	0.000608	0.000122	6.47e-07	-0.000302	0.000123	0.014282	0.000487	0.000288	0.090127	0.005553	0.001114	6.34e-07	0.02514	0.003437	2.69e-13	0.043966	0.006447	9.48e-12	0.001373	0.00041	0.000826	0.022093	0.009598	0.021369	-0.06576	0.012234	7.83e-08	0.074234	0.011002	1.56e-11
Bradfield 2019²	Childhood obesity	Yes	rs114670539	2	207064335	GPR1	T	C	0.05	0.044519	0.000545	0.000423	0.19808	0.000814	0.000334	0.014911	0.000724	0.00031	0.019417	-0.001038	0.000304	0.000654	0.001228	0.000675	0.06872	0.008731	0.002642	0.000955	0.034967	0.008589	4.73e-05	0.054611	0.016537	0.000964	0.001656	0.001049	0.114269	0.049606	0.022439	0.02708	-0.08327	0.030327	0.006055	0.109036	0.026736	4.59e-05
Bradfield 2019²	Childhood obesity	Yes	rs925494	4	45187622	GNPDA2	T	C	0.3	--	--	--	--	--	--	--	--	--	--	--	--	--	--	--	--	--	--	--	--	--	--	--	--	--	--	--	--	--	--	--	--	--	--	--	--	--
Bradfield 2019²	Childhood obesity	Yes	rs2053682	5	170599327	RANBP17	A	C	0.67	0.676368	0	0.000182	0.998668	3.4e-05	0.000142	0.812787	0.000308	0.000128	0.016179	4.7e-05	0.00013	0.718857	0.000536	0.000304	0.078034	-0.0025	0.001176	0.033753	0.007878	0.003616	0.029387	0.016018	0.006766	0.017941	-7.8e-05	0.00043	0.855263	0.017949	0.010153	0.077096	-0.02149	0.012875	0.095158	0.027005	0.011589	0.01982
Bradfield 2019²	Childhood obesity	Yes	rs2206277	6	50798526	TFAP2B	T	C	0.19	0.18926	0.000833	0.000216	0.000118	0.000818	0.00017	1.61e-06	0.000918	0.000152	1.82e-09	-0.000107	0.000156	0.493967	0.000548	0.000363	0.131874	-0.00583	0.001403	3.26e-05	0.027638	0.00432	1.62e-10	0.055384	0.00808	7.45e-12	0.001945	0.000512	0.000147	0.027231	0.012136	0.02487	-0.08112	0.015363	1.32e-07	0.080447	0.013825	6.08e-09
Bradfield 2019²	Childhood obesity	Yes	rs10224397	7	93269367	CALCR	A	G	0.45	0.41163	0.000366	0.000174	0.035101	0.000292	0.000136	0.032248	0.000116	0.000123	0.345463	3.2e-05	0.000125	0.797604	0.001064	0.000289	0.000235	-0.00563	0.00112	5.09e-07	0.013545	0.003474	9.77e-05	0.022102	0.006524	0.000709	0.00097	0.000414	0.01924	0.040621	0.00965	2.59e-05	-0.01428	0.012386	0.249033	0.050917	0.011082	4.4e-06
Bradfield 2019²	Childhood obesity	Yes	rs17309874	11	27667236	BDNF	A	G	0.24	0.251986	6.6e-05	0.000198	0.739503	0.000177	0.000155	0.250724	0.000238	0.00014	0.088574	0.000175	0.000141	0.215046	0.000613	0.000332	0.065022	-0.00345	0.001284	0.007277	0.010755	0.003935	0.006288	0.025788	0.007357	0.000459	0.000221	0.000469	0.636752	0.02411	0.011095	0.029798	-0.01638	0.01402	0.242626	0.036557	0.012637	0.003829
Bradfield 2019²	Childhood obesity	Yes	rs10835310	11	28355657	METTL15	T	C	0.55	0.574413	0.000172	0.000174	0.321201	3.5e-05	0.000137	0.79685	8.2e-05	0.000123	0.506112	1.9e-05	0.000125	0.879088	-0.00012	0.000289	0.691107	5.5e-05	0.00112	0.960635	0.001598	0.003482	0.646272	0.003813	0.006541	0.559931	0.00018	0.000415	0.663623	-0.00523	0.009645	0.587944	-0.00901	0.012403	0.467776	0.007557	0.011089	0.49562
Bradfield 2019²	Childhood obesity	Yes	rs7132908	12	50263148	FAIM2	A	G	0.39	0.369785	0.000605	0.000179	0.000739	0.000651	0.000139	3.09e-06	0.000689	0.000126	4.73e-08	-0.000252	0.000127	0.046673	0.000122	0.000299	0.682641	-0.00307	0.001154	0.007935	0.01993	0.003547	1.96e-08	0.037762	0.006631	1.27e-08	0.001322	0.000424	0.001809	0.010159	0.009966	0.307994	-0.06935	0.012657	4.38e-08	0.052643	0.011381	3.79e-06
Bradfield 2019²	Childhood obesity	Yes	rs2540031	16	4017567	ADCY9	A	T	0.59	--	--	--	--	--	--	--	--	--	--	--	--	--	--	--	--	--	--	--	--	--	--	--	--	--	--	--	--	--	--	--	--	--	--	--	--	--
Bradfield 2019²	Childhood obesity	Yes	rs56094641	16	53806453	FTO	G	A	0.43	0.408536	0.000856	0.000174	8.34e-07	0.001091	0.000136	1.01e-15	0.001184	0.000122	4.06e-22	-0.000156	0.000124	0.209998	-0.00089	0.00029	0.002166	0.00073	0.001122	0.515125	0.025968	0.003456	6.04e-14	0.056074	0.006467	4.55e-18	0.00225	0.000412	4.67e-08	-0.0248	0.009676	0.010387	-0.1222	0.012313	3.5e-23	0.050795	0.011072	4.55e-06
Bradfield 2019²	Childhood obesity	Yes	rs2740752	17	46664608	HOXB5	T	C	0.86	0.884041	-8e-06	0.000271	0.975341	0.000206	0.000213	0.333063	0.000221	0.000197	0.260339	-0.000195	0.000193	0.312579	0.000306	0.000437	0.48359	0.003507	0.0017	0.039097	0.011703	0.005463	0.032194	0.019392	0.010396	0.062147	3.2e-05	0.000663	0.96088	0.01447	0.014545	0.319812	-0.03019	0.019699	0.125375	0.041625	0.017124	0.015088
Bradfield 2019²	Childhood obesity	Yes	rs6567160	18	57829135	MC4R	C	T	0.23	0.214931	0.000565	0.000208	0.006691	0.000744	0.000163	5.26e-06	0.000756	0.000148	3.39e-07	-0.000112	0.000149	0.452294	0.000137	0.000344	0.690383	0.004364	0.001335	0.001082	0.024992	0.004161	1.95e-09	0.04721	0.007848	1.84e-09	0.00146	0.000499	0.003435	0.01002	0.011481	0.382809	-0.08517	0.014735	7.66e-09	0.067918	0.01324	2.96e-07
Bradfield 2019²	Childhood obesity	Yes	rs2749808	20	54149014	CBLN4	C	T	0.33	0.315383	-4.3e-05	0.000184	0.81281	0.00015	0.000144	0.297605	0.000316	0.000131	0.015689	-0.000146	0.000131	0.264029	0.000621	0.000303	0.040436	0.00293	0.001174	0.012559	0.009996	0.003671	0.006482	0.02208	0.006908	0.001399	-1.3e-05	0.00044	0.976619	0.022949	0.010095	0.023023	-0.0358	0.013123	0.006386	0.033866	0.01167	0.00372
Bradfield 2019²	Childhood obesity	Yes	rs1437206	20	54482276	CBLN4	C	T	0.75	0.756785	0.000235	0.000199	0.237357	0.000192	0.000157	0.222392	-7e-05	0.000141	0.620266	-0.000172	0.000144	0.230755	0.000553	0.000332	0.096094	0.003337	0.001283	0.009336	0.007241	0.003983	0.06906	0.00788	0.007462	0.290993	0.000711	0.000472	0.132447	0.02095	0.011069	0.058426	-0.0068	0.014235	0.633049	0.030974	0.012706	0.014798
Couto Alves 2019	BMI at the adiposity peak	Yes	rs9436303	1	65896674	LEPR/LEPROT	G	A	0.22	0.222755	-0.00013	0.000208	0.532669	-0.00012	0.000162	0.455148	-0.00013	0.000149	0.369754	4.3e-05	0.000148	0.769891	0.001291	0.000341	0.000155	0.005067	0.001323	0.000129	0.00922	0.004155	0.02651	0.012015	0.007838	0.125297	-0.00061	0.0005	0.219557	0.045183	0.01137	7.14e-05	0.001585	0.014878	0.915113	0.046005	0.013169	0.00048
Couto Alves 2019	BMI at the adiposity rebound	Yes	rs10938397	4	45182527	GNPDA2	G	A	0.35	0.453852	0.000267	0.000171	0.117783	0.000386	0.000134	0.004053	0.00042	0.000121	0.000508	-7.2e-05	0.000123	0.559961	0.000274	0.000286	0.337442	0.002782	0.001105	0.011874	0.014801	0.003414	1.47e-05	0.029222	0.006391	4.9e-06	0.000741	0.000406	0.067639	0.012942	0.009541	0.174957	-0.04592	0.012184	0.000166	0.038241	0.010909	0.000459
Couto Alves 2019	Age at the adiposity rebound	Yes	rs2817419	6	50812906	TFAP2B	G	A	0.24	0.268555	-0.00066	0.000192	0.00067	-0.00065	0.000151	1.64e-05	-0.00073	0.000136	8.37e-08	0.000256	0.000139	0.065339	0.000272	0.000324	0.402175	-0.0015	0.00125	0.231703	-0.01832	0.003845	1.93e-06	-0.036558	0.007183	3.66e-07	-0.00147	0.000456	0.001243	0.005323	0.010821	0.622796	0.06134	0.013757	8.36e-06	-0.04199	0.012314	0.000654
Couto Alves 2019	Age at the adiposity rebound	Yes	rs1421085	16	53800954	FTO	T	C	0.75	0.592273	-0.00085	0.000174	1.01e-06	-0.00109	0.000136	1.07e-15	-0.00118	0.000123	4.59e-22	0.000159	0.000124	0.201479	0.000895	0.00029	0.002054	-0.0007	0.001123	0.532568	-0.02586	0.00346	8.2e-14	-0.055942	0.006474	5.86e-18	-0.00224	0.000412	5.46e-08	0.024979	0.009686	0.009929	0.122284	0.012323	3.52e-23	-0.05039	0.011079	5.49e-06
Helgeland 2019	Childhood BMI - 6 months	Yes	rs2767486	1	65991203	LEPR	G	A	0.16	0.173897	-0.00011	0.000229	0.634095	-9.7e-05	0.00018	0.58972	-0.00015	0.000166	0.366068	-0.000144	0.000163	0.37877	0.001617	0.000372	1.38e-05	0.006824	0.001444	2.34e-06	0.012726	0.00461	0.005782	0.014527	0.008752	0.096948	-0.00049	0.000558	0.379558	0.056632	0.012369	4.75e-06	0.002949	0.016553	0.858584	0.06009	0.014484	3.38e-05
Helgeland 2019	Childhood BMI - 1 year	Yes	rs13035244	2	25134009	ADCY3	C	T	0.44	0.428314	0.000562	0.000173	0.00116	0.000674	0.000135	6.31e-07	0.0006	0.000122	9.14e-07	-0.000292	0.000123	0.018115	0.000489	0.000288	0.088941	0.005582	0.001114	5.55e-07	0.025168	0.003437	2.52e-13	0.043989	0.006445	9.11e-12	0.001397	0.00041	0.000668	0.022236	0.009601	0.020582	-0.06541	0.012234	9.15e-08	0.07444	0.011002	1.37e-11
Helgeland 2019	Childhood BMI - 1.5 years	Yes	rs6842303	4	17854055	LCORL	T	G	0.28	0.266697	0.000411	0.000192	0.032682	0.000373	0.000151	0.013441	0.000186	0.000136	0.170049	-0.000126	0.000138	0.360581	9.3e-05	0.000322	0.773877	0.001839	0.001246	0.139897	0.009768	0.003829	0.010757	0.01562	0.007163	0.029216	0.000957	0.000455	0.035555	0.00582	0.01076	0.58863	-0.02056	0.013649	0.132056	0.027504	0.012267	0.024979
Helgeland 2019	Childhood BMI - 1.5 years	No	rs10487505	7	127860163	LEP	C	G	0.49	0.490181	-0.00021	0.000172	0.215323	0.000251	0.000135	0.062406	0.000221	0.000121	0.068348	-5.3e-05	0.000123	0.667701	0.000681	0.000288	0.01795	0.003398	0.001113	0.002267	0.011024	0.003426	0.001298	0.018356	0.006413	0.004216	0.000516	0.000407	0.205457	0.022533	0.009605	0.018998	-0.022	0.012197	0.071306	0.036017	0.010973	0.001036
Helgeland 2019	Childhood BMI - 7 years	Yes	rs9922708	16	53831146	FTO	T	C	0.44	0.424035	0.000886	0.000172	2.84e-07	0.001056	0.000135	5.96e-15	0.001092	0.000122	3.22e-19	-0.000155	0.000123	0.209606	-0.00077	0.000288	0.007561	0.00122	0.001113	0.272943	0.024951	0.003436	4e-13	0.05274	0.006436	2.64e-16	0.002277	0.000409	2.72e-08	-0.02052	0.0096	0.032619	-0.11343	0.01225	2.17e-20	0.050944	0.010994	3.64e-06
Vogelezang 2020	Childhood BMI	Yes	rs61765651	1	72754314	NEGR1	C	T	0.83	0.830778	0.0005	0.000228	0.028541	0.000275	0.000178	0.123247	0.00023	0.000163	0.157726	-0.000125	0.000162	0.4398	0.000473	0.000378	0.210978	0.003921	0.001464	0.007411	0.012318	0.004555	0.006857	0.016641	0.008546	0.051523	0.001059	0.000546	0.052274	0.02005	0.012618	0.112049	-0.02392	0.016391	0.144478	0.042911	0.01451	0.003113
Vogelezang 2020	Childhood BMI	Yes	rs12042908	1	74997762	FPGT/TNNI3K	A	G	0.46	0.462719	0.000583	0.000171	0.00065	0.000627	0.000135	3.27e-06	0.000524	0.000121	1.58e-05	-0.000171	0.000123	0.165895	2.1e-05	0.000287	0.941539	0.002997	0.00111	0.006952	0.018626	0.00343	5.74e-08	0.034188	0.006413	1e-07	0.001322	0.000407	0.001169	0.004532	0.009588	0.636476	-0.05583	0.012322	5.95e-06	0.05277	0.010953	1.48e-06
Vogelezang 2020	Childhood BMI	Yes	rs144376234	1	110114504	GNAI3	T	C	0.04	0.035537	0.001578	0.000453	0.000493	0.001517	0.000362	2.78e-05	0.001192	0.000313	0.000138	-0.000402	0.000337	0.23173	0.000142	0.000803	0.859949	0.008124	0.003075	0.008263	0.042382	0.009057	2.92e-06	0.07457	0.016628	7.41e-06	0.003469	0.001044	0.000893	0.023931	0.026918	0.373983	-0.1462	0.03209	5.29e-06	0.114074	0.029572	0.000116
Vogelezang 2020	Childhood BMI	Yes	rs543874	1	177889480	SEC16B	G	A	0.19	0.189743	0.001139	0.000218	1.74e-07	0.001117	0.000169	4.59e-11	0.001311	0.000154	1.57e-17	-8.4e-05	0.000155	0.588195	-0.00018	0.000364	0.627989	0.003839	0.001408	0.006403	0.031337	0.004327	4.57e-13	0.066891	0.008103	1.6e-16	0.002853	0.000517	3.54e-08	0.003202	0.012148	0.792097	-0.12295	0.015393	1.44e-15	0.075534	0.013868	5.25e-08
Vogelezang 2020	Childhood BMI	No	rs1094647	1	205655378	SLC45A3	G	A	0.55	0.545328	4.5e-05	0.000171	0.793853	0.000131	0.000134	0.328507	0.000119	0.000121	0.325008	-0.000287	0.000122	0.019112	0.000492	0.000286	0.08518	0.002373	0.001106	0.031914	0.010523	0.003412	0.002048	0.013763	0.006388	0.031221	0.000161	0.000406	0.690938	0.015955	0.009545	0.094609	-0.02163	0.012184	0.075858	0.033092	0.010907	0.002422
Vogelezang 2020	Childhood BMI	Yes	rs62107261	2	422144	FAM150B	T	C	0.95	0.960555	0.000571	0.000464	0.218963	0.001064	0.00037	0.004057	0.001397	0.000341	4.15e-05	-0.000691	0.000337	0.040292	0.001156	0.000749	0.122767	0.008731	0.002915	0.002752	0.046633	0.009491	9.12e-07	0.091871	0.018105	3.97e-07	0.001423	0.001147	0.214783	0.047916	0.024851	0.053849	-0.16518	0.034494	1.71e-06	0.117552	0.029529	6.93e-05
Vogelezang 2020	Childhood BMI	Yes	rs939584	2	621558	TMEM18	T	C	0.83	0.831768	-0.00034	0.000226	0.136523	0.000501	0.000177	0.004722	0.000781	0.00016	1.07e-06	-0.000292	0.000162	0.071405	0.001544	0.000376	4.11e-05	0.00935	0.001456	1.39e-10	0.030574	0.004507	1.21e-11	0.056707	0.008443	1.93e-11	0.00075	0.000537	0.162534	0.058853	0.012546	2.76e-06	-0.08284	0.016146	2.95e-07	0.10255	0.014406	1.13e-12
Vogelezang 2020	Childhood BMI	Yes	rs11676272	2	25141538	ADCY3	G	A	0.46	0.460407	-0.00044	0.000171	0.010617	0.00057	0.000134	2.11e-05	0.000666	0.000121	3.78e-08	-0.000224	0.000122	0.067196	0.000628	0.000285	0.027657	0.005778	0.001104	1.69e-07	0.024868	0.003408	3.06e-13	0.046205	0.006388	4.93e-13	0.001064	0.000407	0.008933	0.026219	0.009511	0.005855	-0.06316	0.01214	2.01e-07	0.073663	0.010904	1.48e-11
Vogelezang 2020	Childhood BMI	Yes	rs114670539	2	207064335	GPR1	T	C	0.05	0.044519	0.000545	0.000423	0.19808	0.000814	0.000334	0.014911	0.000724	0.00031	0.019417	-0.001038	0.000304	0.000654	0.001228	0.000675	0.06872	0.008731	0.002642	0.000955	0.034967	0.008589	4.73e-05	0.054611	0.016537	0.000964	0.001656	0.001049	0.114269	0.049606	0.022439	0.02708	-0.08327	0.030327	0.006055	0.109036	0.026736	4.59e-05
Vogelezang 2020	Childhood BMI	Yes	rs12641981	4	45179883	GNPDA2	T	C	0.44	0.454578	0.000279	0.00017	0.10173	0.000395	0.000134	0.003278	0.000428	0.000121	0.000383	-7.3e-05	0.000123	0.553134	0.000252	0.000285	0.376679	0.00276	0.001103	0.012329	0.015015	0.003408	1.07e-05	0.029661	0.006382	3.41e-06	0.000768	0.000405	0.057865	0.012218	0.009513	0.199008	-0.04657	0.012163	0.00013	0.038612	0.010885	0.000392
Vogelezang 2020	Childhood BMI	Yes	rs13107325	4	103188709	SLC39A8	T	C	0.07	0.057128	0.000233	0.000376	0.536142	0.000223	0.000296	0.451145	0.000106	0.000281	0.70571	4e-05	0.000267	0.881476	0.000798	0.000584	0.171855	0.003641	0.00229	0.11176	0.009802	0.007672	0.201395	0.025443	0.014932	0.088393	0.000393	0.000954	0.680328	0.027536	0.019385	0.155451	-0.01703	0.027637	0.537893	0.036666	0.02349	0.118529
Vogelezang 2020	Childhood BMI	Yes	rs7719067	5	153538241	GALNT10	A	G	0.43	0.412974	0.00024	0.000173	0.165827	0.000348	0.000136	0.010333	0.000397	0.000122	0.001189	-0.000129	0.000124	0.296991	-0.00015	0.000288	0.602531	0.000831	0.001115	0.455813	0.010428	0.003446	0.002488	0.020686	0.006464	0.00138	0.00065	0.000411	0.113972	-0.00337	0.00961	0.726003	-0.04514	0.012274	0.000237	0.023418	0.011012	0.033465
Vogelezang 2020	Childhood BMI	Yes	rs116664060	6	31592524	PRRC2A	C	G	0.18	0.172911	0.000231	0.000231	0.318464	0.000362	0.000183	0.047593	0.000312	0.000168	0.062972	-9.8e-05	0.000167	0.558665	0.000334	0.000384	0.384706	0.002584	0.001491	0.083118	0.012404	0.004723	0.008657	0.022836	0.008954	0.010778	0.000553	0.000567	0.329448	0.012682	0.012796	0.321648	-0.0443	0.016908	0.008809	0.038091	0.014901	0.010598
Vogelezang 2020	Childhood BMI	Yes	rs2076308	6	50791640	TFAP2B	C	G	0.19	0.189573	0.000825	0.000216	0.000139	0.00082	0.000171	1.57e-06	0.000914	0.000153	2.19e-09	-0.000117	0.000157	0.456495	0.000547	0.000364	0.132783	0.00581	0.001404	3.55e-05	0.027583	0.004322	1.8e-10	0.055173	0.008085	9.17e-12	0.001931	0.000512	0.000166	0.027085	0.012146	0.025769	-0.08151	0.01537	1.16e-07	0.080598	0.013833	5.81e-09
Vogelezang 2020	Childhood BMI	Yes	rs62500888	8	28061823	ELP3	A	G	0.57	0.571692	-5.3e-05	0.000172	0.758523	0.000157	0.000135	0.24576	0.000204	0.000122	0.094636	-0.000274	0.000123	0.025901	0.000318	0.000286	0.266891	0.001688	0.001108	0.127541	0.010035	0.003437	0.003517	0.017655	0.006447	0.006191	4.6e-05	0.000411	0.911562	0.010908	0.009549	0.253317	-0.02522	0.012297	0.040313	0.02574	0.010965	0.018922
Vogelezang 2020	Childhood BMI	Yes	rs56133711	11	27723334	BDNF	A	G	0.24	0.243751	8.2e-05	0.0002	0.683146	0.000197	0.000156	0.206958	0.000224	0.000141	0.11343	0.000202	0.000142	0.155747	0.000495	0.000334	0.138163	0.003087	0.001291	0.016829	0.010122	0.003977	0.010944	0.024871	0.007449	0.000846	0.000271	0.000475	0.568902	0.020258	0.011145	0.069128	-0.01748	0.014178	0.217489	0.034022	0.012743	0.007604
Vogelezang 2020	Childhood BMI	Yes	rs11030391	11	28644626	METTL15	A	G	0.63	0.62449	0.000307	0.000176	0.081018	0.000356	0.000138	0.00999	0.000281	0.000124	0.023948	-0.000272	0.000126	0.030706	-1.3e-05	0.000293	0.963782	0.000636	0.001133	0.574779	0.010691	0.003505	0.002297	0.016888	0.006566	0.010132	0.00084	0.000417	0.044053	-0.0013	0.009787	0.894033	-0.02921	0.012509	0.019568	0.027936	0.011204	0.012675
Vogelezang 2020	Childhood BMI	Yes	rs11215427	11	115093438	CADM1	G	C	0.74	0.736649	-0.00016	0.000193	0.400782	7.8e-05	0.00015	0.603294	0.000302	0.000136	0.02653	-9.4e-05	0.000137	0.489868	0.000912	0.00032	0.004422	0.003487	0.00124	0.004934	0.012905	0.003824	0.000743	0.025523	0.007165	0.00037	-0.00021	0.000457	0.648934	0.032131	0.010703	0.002692	-0.02588	0.013647	0.057905	0.033106	0.012246	0.00688
Vogelezang 2020	Childhood BMI	Yes	rs7138803	12	50247468	BCDIN3D	A	G	0.37	0.360129	-0.00063	0.000179	0.000399	0.000627	0.000139	6.9e-06	0.000661	0.000126	1.54e-07	-0.000248	0.000127	0.050643	-1.5e-05	0.000297	0.959071	0.002505	0.001151	0.029502	0.018306	0.003543	2.44e-07	0.034095	0.006634	2.81e-07	0.001301	0.000423	0.0021	0.005387	0.009927	0.587381	-0.06737	0.012623	9.64e-08	0.048702	0.011356	1.82e-05
Vogelezang 2020	Childhood BMI	Yes	rs4477562	13	54104968	LINC00558	T	C	0.13	0.131633	0.000607	0.000251	0.015703	0.000749	0.000197	0.000146	0.000957	0.000176	5.48e-08	-0.000193	0.00018	0.285691	0.000838	0.000423	0.047619	0.007705	0.001632	2.4e-06	0.032289	0.004987	9.79e-11	0.063229	0.009301	1.1e-11	0.001315	0.000591	0.026213	0.036779	0.014131	0.009268	-0.08965	0.017677	4.03e-07	0.09374	0.01603	5.12e-09
Vogelezang 2020	Childhood BMI	Yes	rs114285994	16	19935763	GPRC5B	G	A	0.87	0.87995	0.000412	0.000264	0.118625	0.000552	0.000207	0.00764	0.000381	0.000189	0.04409	-0.000186	0.000188	0.322609	0.000765	0.000433	0.07733	0.004904	0.001681	0.00354	0.019194	0.005293	0.000289	0.032483	0.009988	0.00115	0.000959	0.000636	0.131572	0.030139	0.014437	0.036855	-0.05077	0.018969	0.007457	0.064575	0.01676	0.000118
Vogelezang 2020	Childhood BMI	Yes	rs17817449	16	53813367	FTO	G	T	0.4	0.394453	-0.00086	0.000174	7.83e-07	0.001083	0.000137	2.42e-15	0.001151	0.000123	9.11e-21	-0.000179	0.000125	0.152365	-0.00096	0.000291	0.000953	0.000414	0.001127	0.713116	0.025175	0.003475	4.52e-13	0.054428	0.006506	6.29e-17	0.002253	0.000414	5.32e-08	-0.02715	0.009723	0.005238	-0.1195	0.012371	4.77e-22	0.04892	0.011126	1.11e-05
Vogelezang 2020	Childhood BMI	No	rs184566112	18	55943926	NEDD4L	A	T	0.84	--	--	--	--	--	--	--	--	--	--	--	--	--	--	--	--	--	--	--	--	--	--	--	--	--	--	--	--	--	--	--	--	--	--	--	--	--
Vogelezang 2020	Childhood BMI	Yes	rs571312	18	57839769	MC4R	A	C	0.23	0.215395	0.000548	0.000208	0.0083	0.000726	0.000163	8e-06	0.000733	0.000148	6.96e-07	-0.000104	0.000148	0.484293	0.000182	0.000342	0.594277	0.0045	0.001328	0.000708	0.024638	0.004145	2.87e-09	0.046372	0.00782	3.12e-09	0.001423	0.000497	0.004234	0.011689	0.011423	0.306156	-0.08402	0.014691	1.1e-08	0.067914	0.013181	2.62e-07
Vogelezang 2020	Childhood BMI	Yes	rs76227980	18	58036384	MC4R	C	T	0.98	0.983539	0.001092	0.000683	0.109942	0.001616	0.000543	0.002939	0.00172	0.000497	0.000543	-0.001825	0.000494	0.000224	-0.00061	0.001105	0.578104	0.00336	0.004287	0.433175	0.045169	0.013865	0.001128	0.086681	0.026378	0.001021	0.002328	0.001671	0.16364	-0.00619	0.036688	0.865939	-0.1705	0.050224	0.000691	0.106408	0.043259	0.013923
Helgeland 2022	Childhood BMI - 1.5 years	Yes	rs10493377	1	65879252	LEPR	A	G	0.53	0.545918	-0.00026	0.00017	0.131306	-0.0003	0.000134	0.027521	-0.00028	0.000121	0.018565	0.000261	0.000122	0.032702	0.000794	0.000286	0.005447	0.001742	0.001105	0.114797	-0.0025	0.003409	0.463645	-0.005549	0.006381	0.384544	-0.00068	0.000405	0.091841	0.024926	0.009533	0.008949	0.035242	0.012166	0.003783	0.003732	0.010897	0.731999
Helgeland 2022	Childhood BMI - 1 year	Yes	rs10889551	1	65906137	LEPR	G	A	0.65	0.64537	-0.0005	0.000179	0.004825	-0.00065	0.00014	3.61e-06	-0.0005	0.000126	7.12e-05	8.8e-05	0.000128	0.489672	0.001033	0.000302	0.000633	0.002103	0.001166	0.071237	-0.00638	0.003561	0.073128	-0.016295	0.006638	0.014111	-0.00159	0.000422	0.000162	0.032268	0.010091	0.001391	0.062315	0.01271	9.61e-07	-0.00029	0.011448	0.979873
Helgeland 2022	Childhood BMI - 6 months	Yes	rs2767486	1	65991203	LEPR	G	A	0.16	0.173897	-0.00011	0.000229	0.634095	-9.7e-05	0.00018	0.58972	-0.00015	0.000166	0.366068	-0.000144	0.000163	0.37877	0.001617	0.000372	1.38e-05	0.006824	0.001444	2.34e-06	0.012726	0.00461	0.005782	0.014527	0.008752	0.096948	-0.00159	0.000558	0.379558	0.056632	0.012369	4.75e-06	0.002949	0.016553	0.858584	0.06009	0.014484	3.38e-05
Helgeland 2022	Childhood BMI - 8 months	Yes	rs10493544	1	74983835	TNNI3K	T	C	0.43	0.45704	0.000603	0.000171	0.000418	0.000633	0.000134	2.45e-06	0.000495	0.000121	4.3e-05	-0.000157	0.000123	0.201994	6.1e-05	0.000287	0.832629	0.003131	0.001108	0.004715	0.018342	0.003418	8.2e-08	0.033311	0.006387	1.87e-07	0.001372	0.000406	0.000721	0.006326	0.009573	0.508737	-0.05448	0.012284	9.35e-06	0.052421	0.010924	1.62e-06
Helgeland 2022	Childhood BMI - 8 years	Yes	rs545608	1	177899121	SEC16B	C	G	0.23	0.190178	0.00118	0.000218	5.92e-08	0.001131	0.000169	2.31e-11	0.00131	0.000154	1.47e-17	-0.00012	0.000154	0.43662	-0.00022	0.000363	0.552512	0.003831	0.001405	0.006413	0.031618	0.004318	2.55e-13	0.066304	0.008088	2.57e-16	0.002946	0.000517	1.21e-08	0.001978	0.012125	0.870391	-0.1246	0.015366	5.4e-16	0.076496	0.013842	3.35e-08
Helgeland 2022	Childhood BMI - 3 months	No	rs2816985	1	200072966	NR5A2	G	A	0.45	0.43449	-5.2e-05	0.000171	0.761339	-5.2e-05	0.000134	0.70086	0.000124	0.000121	0.303326	0.000126	0.000123	0.306395	0.000521	0.000286	0.068797	0.00127	0.001107	0.251238	0.005046	0.003415	0.139571	0.010187	0.006393	0.111078	-0.00025	0.000406	0.537147	0.016838	0.009558	0.07811	-0.00676	0.012182	0.579211	0.015761	0.010918	0.148854
Helgeland 2022	Childhood BMI - 1.5 years	Yes	rs77165542	2	430975	AC105393.2	C	T	0.98	0.970706	0.000142	0.000537	0.791725	0.00072	0.000424	0.0891	0.001305	0.000391	0.000841	-0.000751	0.000385	0.051102	0.001419	0.000873	0.104163	0.008746	0.003393	0.009974	0.043511	0.010885	6.47e-05	0.08455	0.02065	4.28e-05	0.000441	0.001315	0.737117	0.053189	0.029013	0.066775	-0.15423	0.039518	9.6e-05	0.112157	0.034164	0.001033
Helgeland 2022	Childhood BMI - 1 year	Yes	rs11676272	2	25141538	ADCY3	G	A	0.49	0.460407	0.000437	0.000171	0.010617	0.00057	0.000134	2.11e-05	0.000666	0.000121	3.78e-08	-0.000224	0.000122	0.067196	0.000628	0.000285	0.027657	0.005778	0.001104	1.69e-07	0.024868	0.003408	3.06e-13	0.046205	0.006388	4.93e-13	0.001064	0.000407	0.008933	0.026219	0.009511	0.005855	-0.06316	0.01214	2.01e-07	0.073663	0.010904	1.48e-11
Helgeland 2022	Childhood BMI - birth	Yes	rs11708067	3	123065778	ADCY5	G	A	0.23	0.205107	-0.00014	0.000213	0.511456	-0.00021	0.000166	0.205228	-0.00021	0.000152	0.177286	-0.000224	0.000151	0.13729	0.000241	0.000351	0.492258	-0.00015	0.001359	0.912931	-0.0055	0.004251	0.196068	-0.017475	0.008	0.028963	-0.0004	0.000511	0.43422	0.007301	0.01168	0.531965	0.011705	0.01523	0.44216	-0.01367	0.013517	0.311882
Helgeland 2022	Childhood BMI - birth	Yes	rs1482853	3	156798473	CCNL1	C	A	0.6	0.617522	0.000492	0.000176	0.005283	0.000367	0.000138	0.007987	0.00013	0.000125	0.299852	-0.00034	0.000126	0.007165	-0.00023	0.000293	0.433805	0.001074	0.001135	0.3439	0.007215	0.003527	0.040791	0.00584	0.006623	0.37787	0.001099	0.000421	0.008987	-0.00266	0.009768	0.785528	-0.03101	0.012578	0.013705	0.024777	0.011244	0.027576
Helgeland 2022	Childhood BMI - 1.5 years	Yes	rs2610989	4	18022834	LCORL	T	C	0.26	0.278455	0.00036	0.000191	0.059769	0.000315	0.00015	0.035955	0.000177	0.000134	0.187188	-0.000193	0.000137	0.158591	0.000333	0.000322	0.302023	0.002731	0.001245	0.028247	0.010071	0.003803	0.008106	0.015207	0.007094	0.032088	0.000702	0.000451	0.119247	0.013936	0.010772	0.19574	-0.01985	0.013551	0.142947	0.032866	0.012222	0.007181
Helgeland 2022	Childhood BMI - 6 months	Yes	rs1032296	4	145434688	HHIP	T	C	0.38	0.384946	-0.00022	0.000177	0.209723	-0.0002	0.000139	0.149394	2.6e-05	0.000125	0.836051	8e-05	0.000127	0.526276	0.000792	0.000294	0.007179	0.002026	0.00114	0.07558	0.00331	0.003535	0.349065	0.005854	0.006633	0.377457	-0.00059	0.000421	0.158276	0.02618	0.009826	0.007732	-0.00104	0.012617	0.934619	0.013929	0.011275	0.21667
Helgeland 2022	Childhood BMI - 6 months	Yes	rs6899303	5	95650975	PCSK1	C	A	0.63	0.638447	-0.00026	0.000178	0.139806	-0.00023	0.000139	0.104454	-5.3e-05	0.000127	0.678458	5.3e-05	0.000127	0.677153	0.000277	0.000295	0.347238	2.5e-05	0.001143	0.982829	2.7e-05	0.003557	0.994013	-0.001413	0.006687	0.832607	-0.00069	0.000426	0.106192	0.006119	0.009835	0.533873	0.005614	0.012722	0.659048	-0.00084	0.011329	0.941242
Helgeland 2022	Childhood BMI - 1 year	Yes	rs263377	5	95884775	PCSK1/CAST	A	G	0.41	0.406711	0.000146	0.000175	0.402418	1.7e-05	0.000138	0.90382	6.6e-05	0.000124	0.594579	-5.2e-05	0.000126	0.677899	0.000321	0.000293	0.273051	0.002034	0.001133	0.072677	-0.00369	0.003495	0.290777	0.002187	0.006538	0.738027	0.000175	0.000415	0.674103	0.012926	0.009783	0.186389	-0.00758	0.01248	0.543561	0.01375	0.011181	0.218758
Helgeland 2022	Childhood BMI - 3 months	Yes	rs2268657	6	39020542	GLP1R	T	C	0.51	0.530992	-0.00018	0.000171	0.282991	-0.00019	0.000133	0.149319	-0.00024	0.00012	0.049753	1e-05	0.000122	0.9369	0.000983	0.000285	0.000571	0.003371	0.001102	0.002225	0.001867	0.003393	0.582063	-0.00166	0.006353	0.793819	-0.00047	0.000404	0.249033	0.031219	0.009523	0.00105	0.025798	0.012067	0.032543	0.02078	0.010866	0.055836
Helgeland 2022	Childhood BMI - 1 year	Yes	rs2268647	6	39043178	GLP1R	T	C	0.5	0.507055	-0.00012	0.000171	0.501974	-0.00027	0.000134	0.047682	-0.00044	0.000121	0.00025	-6.4e-05	0.000122	0.598126	0.000821	0.000285	0.003991	0.001796	0.001102	0.103048	-0.00463	0.0034	0.173545	-0.018329	0.006365	0.003997	-0.00023	0.000405	0.568293	0.028473	0.009521	0.002794	0.030793	0.012141	0.011221	9.5e-05	0.010876	0.993012
Helgeland 2022	Childhood BMI - 6 months	Yes	rs1820721	6	39110046	GLP1R	A	C	0.49	0.492117	5.1e-05	0.000171	0.765388	8.6e-05	0.000134	0.518976	0.000257	0.000121	0.033658	-0.000163	0.000122	0.182025	0.000876	0.000286	0.00222	0.003747	0.001106	0.00071	0.012479	0.003405	0.00025	0.021147	0.006378	0.000919	0.000107	0.000406	0.792511	0.029424	0.009561	0.002097	-0.02066	0.012133	0.088589	0.03554	0.010907	0.001126
Helgeland 2022	Childhood BMI - 6 months	Yes	rs209421	6	83523684	UBE3D	G	T	0.26	0.283158	-0.00019	0.000188	0.321995	-0.00011	0.000148	0.471941	0.000201	0.000133	0.130776	-0.000113	0.000136	0.402861	0.000847	0.000316	0.007409	0.002315	0.001223	0.058322	0.007586	0.00376	0.043657	0.015477	0.007038	0.027908	-0.00047	0.000447	0.294185	0.029132	0.010568	0.005854	-0.01365	0.013333	0.305926	0.021093	0.012045	0.079918
Helgeland 2022	Childhood BMI - birth	No	rs7772579	6	152042502	ESR1	A	C	0.7	0.703826	1.1e-05	0.000187	0.951814	6.6e-05	0.000146	0.654368	0.000185	0.000132	0.159023	2.4e-05	0.000134	0.85855	0.000663	0.000315	0.035482	0.002037	0.001216	0.093857	0.006954	0.003716	0.061355	0.013694	0.006934	0.048295	-0.00015	0.000441	0.742653	0.022358	0.010532	0.033786	-0.01388	0.013246	0.294754	0.020925	0.011945	0.079831
Helgeland 2022	Childhood BMI - 8 months	Yes	rs1772945	6	154312285	OPRM1	A	G	0.56	0.502431	0.000156	0.00017	0.360814	0.000141	0.000134	0.292462	0.000134	0.00012	0.267449	1.6e-05	0.000122	0.893038	0.00017	0.000285	0.551469	0.001779	0.001101	0.106265	0.007052	0.003398	0.037973	0.012218	0.006359	0.054704	0.000307	0.000404	0.448302	0.007558	0.009517	0.427135	-0.01493	0.012138	0.218578	0.02158	0.010868	0.047084
Helgeland 2022	Childhood BMI - birth	Yes	rs78412508	7	44223858	GCK	G	A	0.99	0.992746	-0.00028	0.001103	0.796679	-0.00026	0.000845	0.755104	-0.00023	0.000794	0.776932	-0.001459	0.000757	0.054114	0.001124	0.001772	0.525766	0.004496	0.006873	0.513039	0.008755	0.021818	0.688246	-0.000729	0.041261	0.985901	-0.00126	0.002671	0.636561	0.034878	0.058959	0.554164	0.003047	0.079633	0.969461	0.041774	0.068985	0.544835
Helgeland 2022	Childhood BMI - 6 months	Yes	rs17145750	7	73026378	MLXIPL	C	T	0.84	0.845054	-0.00016	0.000239	0.503816	-4.6e-05	0.000187	0.803662	0.000135	0.000169	0.425972	-1.9e-05	0.000171	0.912981	0.000726	0.000399	0.069169	0.001768	0.001546	0.252496	0.006037	0.004771	0.205712	0.009539	0.008942	0.286099	-0.00021	0.000569	0.715431	0.024099	0.013328	0.070584	-0.01464	0.017013	0.389457	0.009164	0.015266	0.548322
Helgeland 2022	Childhood BMI - 1.5 years	No	rs10487505	7	127860163	LEP	C	G	0.49	0.490181	0.000213	0.000172	0.215323	0.000251	0.000135	0.062406	0.000221	0.000121	0.068348	-5.3e-05	0.000123	0.667701	0.000681	0.000288	0.01795	0.003398	0.001113	0.002267	0.011024	0.003426	0.001298	0.018356	0.006413	0.004216	0.000516	0.000407	0.205457	0.022533	0.009605	0.018998	-0.022	0.012197	0.071306	0.036017	0.010973	0.001036
Helgeland 2022	Childhood BMI - 6 months	Yes	rs287621	7	130435181	KLF14	T	C	0.26	0.280585	-0.00037	0.00019	0.053836	-0.00024	0.000149	0.102133	-7.9e-05	0.000134	0.55446	9.6e-05	0.000136	0.479514	0.00097	0.000317	0.002234	0.002868	0.001227	0.019442	0.002574	0.00379	0.49707	0.007098	0.0071	0.317429	-0.00085	0.000451	0.058077	0.03141	0.010586	0.003017	0.014734	0.013526	0.276002	0.013554	0.012122	0.263493
Helgeland 2022	Childhood BMI - 1.5 years	Yes	rs12672489	7	130483555	KLF14	C	T	0.75	0.753553	-1e-06	0.000201	0.997809	-4e-05	0.000157	0.800597	-9.3e-05	0.000142	0.511392	-0.000165	0.000143	0.246571	0.00095	0.000333	0.004397	0.004337	0.001291	0.000783	0.007458	0.003989	0.06155	0.008391	0.007483	0.262123	-0.0002	0.000477	0.678322	0.03337	0.011125	0.002715	0.006722	0.014199	0.635928	0.033849	0.012757	0.007988
Helgeland 2022	Childhood BMI - 6 months	Yes	rs117212676	8	76632003	HNF4G	A	G	0.02	0.02273	0.000421	0.000582	0.469853	0.000604	0.000461	0.190273	0.000577	0.000406	0.155358	-0.000792	0.000424	0.061527	-0.00011	0.000996	0.915982	0.00132	0.003829	0.730351	0.018943	0.011592	0.102236	0.036713	0.021485	0.087493	0.001669	0.001358	0.218984	-0.00588	0.033259	0.859733	-0.05091	0.04136	0.218364	0.039574	0.037401	0.289985
Helgeland 2022	Childhood BMI - 6 months	No	rs28457693	9	98217348	PTCH1	G	A	0.13	0.110091	-0.00018	0.000278	0.51169	-0.00048	0.000217	0.025936	-0.00054	0.000196	0.006253	0.000109	0.000198	0.581551	0.001502	0.000466	0.001286	0.004037	0.001803	0.025183	-0.00113	0.00553	0.838069	-0.013853	0.01033	0.179885	-0.00057	0.000657	0.384094	0.046596	0.015578	0.00279	0.05066	0.019676	0.010053	0.018556	0.017757	0.296013
Helgeland 2022	Childhood BMI - birth	No	rs28642213	9	139248082	GPSM1	A	G	0.27	0.266391	-0.00023	0.000205	0.268825	-0.00023	0.000161	0.158167	-8.7e-05	0.000143	0.545057	0.000104	0.000147	0.481503	-5e-06	0.000349	0.989251	-0.00074	0.001345	0.583648	-0.00346	0.004071	0.39473	-0.005359	0.007555	0.47814	-0.00051	0.000479	0.290224	-0.00409	0.011669	0.726273	0.014499	0.014513	0.317778	-0.00833	0.013155	0.526542
Helgeland 2022	Childhood BMI - birth	No	rs11187129	10	94429907	HHEX	C	T	0.46	0.45232	-0.00034	0.000172	0.046654	-0.0002	0.000135	0.130014	-9.6e-05	0.000122	0.428882	-0.000219	0.000123	0.075529	0.000715	0.000287	0.012848	0.001857	0.00111	0.094464	0.002381	0.003429	0.487348	0.000771	0.006418	0.904302	-0.00076	0.000408	0.063465	0.020537	0.009582	0.032106	0.003981	0.012232	0.744849	0.012048	0.010971	0.272093
Helgeland 2022	Childhood BMI - 3 months	No	rs1830890	10	96019501	PLCE1	G	A	0.32	0.307451	0.000153	0.000185	0.4087	0.000133	0.000146	0.361652	8.3e-05	0.000132	0.530595	-0.000217	0.000133	0.102009	4.1e-05	0.000308	0.892879	0.001302	0.001192	0.27468	0.006598	0.003707	0.075135	0.008062	0.006957	0.246545	0.000325	0.000442	0.462129	0.002638	0.010271	0.797253	-0.01103	0.013247	0.40498	0.022493	0.011819	0.057032
Helgeland 2022	Childhood BMI - 8 months	No	rs1985927	11	62193537	SCGB1A1	C	T	0.73	0.732408	0.000451	0.000193	0.019286	0.00037	0.000152	0.014719	-7.9e-05	0.000137	0.561617	-0.000101	0.000139	0.469544	0.000484	0.000322	0.132683	0.004179	0.001246	0.000801	0.008836	0.00386	0.022075	0.005021	0.00724	0.488013	0.001218	0.000458	0.007904	0.020824	0.010749	0.052722	-0.01181	0.013738	0.389804	0.040609	0.012318	0.000984
Helgeland 2022	Childhood BMI - 6 weeks	Yes	rs2298615	11	65352062	EHBP1L1	T	C	0.23	0.197267	1.9e-05	0.000219	0.931912	6.1e-05	0.000171	0.719501	0.000283	0.000157	0.071959	-0.000117	0.000155	0.450329	0.00101	0.000357	0.004739	0.005245	0.001388	0.00016	0.013483	0.00439	0.00214	0.021353	0.008309	0.010189	0.000108	0.00053	0.838459	0.03767	0.011912	0.001572	-0.02283	0.015741	0.146918	0.048245	0.013879	0.000512
Helgeland 2022	Childhood BMI - 3 months	Yes	rs2728641	12	20111569	RP11-405A12.2	C	T	0.48	0.485992	-0.00031	0.000173	0.074303	-0.0004	0.000136	0.003637	-0.00039	0.000122	0.001523	0.000182	0.000124	0.142324	0.000865	0.000289	0.002794	0.001743	0.001119	0.119356	-0.00463	0.003454	0.18016	-0.011951	0.006472	0.06481	-0.00077	0.000411	0.059667	0.023891	0.009649	0.013301	0.041488	0.012276	0.00073	0.004405	0.011051	0.690198
Helgeland 2022	Childhood BMI - 8 years	Yes	rs7132908	12	50263148	FAIM2	A	G	0.4	0.369785	0.000605	0.000179	0.000739	0.000651	0.000139	3.09e-06	0.000689	0.000126	4.73e-08	-0.000252	0.000127	0.046673	0.000122	0.000299	0.682641	0.003065	0.001154	0.007935	0.01993	0.003547	1.96e-08	0.037762	0.006631	1.27e-08	0.001322	0.000424	0.001809	0.010159	0.009966	0.307994	-0.06935	0.012657	4.38e-08	0.052643	0.011381	3.79e-06
Helgeland 2022	Childhood BMI - 3 months	No	rs6538845	12	98544888	RP11-690J15.1	C	T	0.48	0.455646	9.6e-05	0.000171	0.576147	6.5e-05	0.000135	0.629075	-1e-06	0.000121	0.992573	-6e-05	0.000123	0.624992	0.000469	0.000286	0.100744	0.002387	0.001107	0.031043	0.004025	0.003424	0.239753	0.005306	0.006418	0.408405	0.000319	0.000407	0.433676	0.017526	0.009542	0.066279	-0.00022	0.012189	0.985428	0.018824	0.01094	0.08533
Helgeland 2022	Childhood BMI - birth	Yes	rs7310615	12	111865049	SH2B3	G	C	0.55	0.540628	0.000206	0.000175	0.238465	8.8e-05	0.000137	0.520286	0.000114	0.000124	0.354447	0.000182	0.000125	0.144263	-0.00045	0.000293	0.123483	-0.00129	0.001133	0.254196	-0.00135	0.003484	0.698463	0.002149	0.006512	0.741443	0.000489	0.000415	0.237962	-0.01602	0.009782	0.101537	-0.01044	0.012464	0.402239	-0.0045	0.011172	0.686948
Helgeland 2022	Childhood BMI - 8 months	Yes	rs3741508	12	124812678	NCOR2	T	G	0.86	0.824226	0.000305	0.000227	0.178973	0.000212	0.000178	0.234891	-0.0002	0.000156	0.201226	-0.000142	0.000164	0.386639	0.000231	0.000396	0.559501	0.00248	0.001519	0.102519	0.007196	0.004478	0.108056	0.003401	0.008235	0.679643	0.000727	0.000522	0.163516	0.012504	0.013277	0.346278	-0.00111	0.015888	0.944453	0.029143	0.01465	0.046682
Helgeland 2022	Childhood BMI - birth	Yes	rs75806555	14	101189448	DLK1	C	T	0.86	0.875018	0.000172	0.000258	0.504606	7.3e-05	0.000202	0.719142	-7.7e-05	0.000182	0.670656	-0.000142	0.000185	0.442112	0.000548	0.000436	0.208382	0.003132	0.001682	0.062564	0.005462	0.005146	0.288492	0.005791	0.009595	0.546191	0.00027	0.000611	0.657997	0.021369	0.014553	0.141994	-0.00705	0.018386	0.701269	0.021971	0.016542	0.184083
Helgeland 2022	Childhood BMI - 8 months	Yes	rs2585058	15	84284552	SH3GL3	G	A	0.53	0.504608	4e-05	0.000171	0.813216	5.4e-05	0.000134	0.68768	0.000346	0.000121	0.004155	2.3e-05	0.000122	0.852884	0.000951	0.000286	0.000897	0.004461	0.001106	5.59e-05	0.012309	0.003405	0.000302	0.024946	0.006375	9.19e-05	-5.5e-05	0.000406	0.891879	0.031522	0.009559	0.000981	-0.02884	0.012113	0.017286	0.040196	0.01091	0.000231
Helgeland 2022	Childhood BMI - 8 years	Yes	rs17817288	16	53807764	FTO	G	A	0.49	0.484798	0.000673	0.00017	7.65e-05	0.000878	0.000133	4.91e-11	0.000955	0.00012	1.89e-15	-8e-06	0.000122	0.948945	-0.00077	0.000285	0.007166	0.00044	0.0011	0.689056	0.019831	0.003392	5.18e-09	0.044501	0.006343	2.38e-12	0.001812	0.000403	7.2e-06	-0.02146	0.009499	0.023891	-0.09551	0.012121	3.45e-15	0.037173	0.010861	0.000624
Helgeland 2022	Childhood BMI - 8 months	Yes	rs111810144	16	67216110	KIAA0895L	T	C	0.03	0.023087	0.000758	0.000578	0.189459	0.000836	0.00044	0.057628	0.000392	0.000421	0.352336	-0.000464	0.000393	0.237924	0.002718	0.000916	0.00302	0.015481	0.003562	1.41e-05	0.042742	0.01147	0.000196	0.058735	0.021837	0.007167	0.002287	0.001422	0.107764	0.102971	0.030448	0.000724	-0.06773	0.042215	0.108616	0.153139	0.03603	2.16e-05
Helgeland 2022	Chilldhood BMI - birth	Yes	rs739669	17	7122377	DLG4	A	G	0.62	0.656904	-0.0003	0.000181	0.103304	-0.00028	0.000141	0.049293	6e-06	0.000128	0.965061	0.000122	0.000128	0.342459	0.000797	0.000301	0.008012	0.002493	0.001163	0.032144	0.000272	0.003602	0.939857	0.003808	0.006756	0.572993	-0.00078	0.000431	0.06999	0.027981	0.010034	0.005306	0.009818	0.012866	0.445427	0.003469	0.011512	0.763193
Helgeland 2022	Childhood BMI - 7 years	Yes	rs78263856	18	58042821	MC4R	T	C	0.95	0.964885	0.000215	0.00047	0.64788	0.000675	0.000373	0.070136	0.000659	0.000341	0.05365	-0.000772	0.000339	0.022757	0.000185	0.000765	0.808523	0.001959	0.002964	0.508635	0.021928	0.009529	0.021405	0.043363	0.018083	0.016504	0.000493	0.001148	0.667334	0.006801	0.025402	0.788912	-0.05231	0.034569	0.13022	0.06035	0.029835	0.043113
Helgeland 2022	Childhood BMI - 3 months	No	rs148252705	20	17851179	RIN2	T	C	0.97	0.967236	0.00019	0.000517	0.713329	5.9e-05	0.000407	0.885467	-0.00026	0.000381	0.489238	0.000323	0.000369	0.382122	-0.00122	0.000821	0.137514	-0.00443	0.003204	0.16648	-0.01086	0.010514	0.301733	-0.018884	0.020208	0.350042	0.000541	0.001286	0.674064	-0.03487	0.027254	0.200733	-0.0093	0.03785	0.805925	-0.03926	0.032594	0.228315
Helgeland 2022	Childhood BMI - 1 year	Yes	rs13038017	20	31467551	EFCAB8	C	T	0.53	0.554307	6.4e-05	0.000172	0.709403	7e-05	0.000135	0.606051	-7.1e-05	0.000122	0.557096	-0.00011	0.000124	0.37189	0.00032	0.000286	0.263804	0.002515	0.001108	0.023283	0.006658	0.003436	0.052672	0.008027	0.006444	0.212857	0.000277	0.000409	0.497943	0.011928	0.009556	0.211938	0.006371	0.012241	0.602757	0.029138	0.010968	0.007906
¹ Locus identified in Huang et al (2022), Nat Commun;13(1):7973 or within 500kb of a SNP identified in Yengo et al (2018), Hum Mol Genet;27(20):3641-3649
² Bradfield 2019 did not report an effect allele frequency, so this is taken from the European population in the allele frequency aggregator (https://www.ncbi.nlm.nih.gov/snp/docs/gsr/alfa/)
