# Supplementary material for: A framework for conducting GWAS using repeated measures data with an application to childhood BMI
Source: Nat Commun. 2024 Nov 20;15:10067. doi: 10.1038/s41467-024-53687-3 (PMC11579382; doi:10.1038/s41467-024-53687-3)
Supplement: Supplementary file 14 — Source Data [file 41467_2024_53687_MOESM14_ESM.xlsx]

## Sheet: Figure1
Term	ALSPAC		CHOP - European American		CHOP - African American		NFBC1966		NFBC1986		OBE
	Female	Male	Female	Male	Female	Male	Female	Male	Female	Male	Female	Male
Intercept	2.61207	2.64269	2.58629	2.62866	2.60391	2.64188	2.56717	2.60037	2.64574	2.68235	2.62142	2.62386
Age	0.845937	0.800404	0.81456	0.787447	0.872022	0.841982	1.04507	1.0222	0.695537	0.672009	0.845951	0.974052
Age^2	-1.78212	-1.69618	-1.72133	-1.68277	-1.8832	-1.83488	-2.24426	-2.21367	-1.51351	-1.48273	-1.78196	-2.09935
Age^3	1.79272	1.70523	1.73596	1.69863	1.90901	1.86105	2.26414	2.23566	1.53111	1.50204	1.81629	2.14514
Age^3 after age 1 (first knot point)	-1.79295	-1.70503	-1.7373	-1.70014	-1.91204	-1.86434	-2.26625	-2.23813	-1.53299	-1.50409	-1.82247	-2.15341
Age^3 after age 8 (second knot point)	-0.00286675	-0.00420936	0.000366406	0.000230113	0.000497542	0.00158332	0.00202179	0.00169922	0.00127409	0.00064411	0.0115725	0.0127719
Age^3 after age 12 (third knot point)	0.00260351	0.00625239	-0.00177261	0.000724271	0.00270602	0.00225151	-0.00489571	0.000185176	-0.0027613	0.00123987	-0.0210344	-0.0119832

## Sheet: Figure2
phenotype_1	phenotype_2	rg	se	z	p
AUC_childhood	AP_age	0.3303	0.1176	2.8095	0.0049624
AUC_infancy	AP_age	-0.0575	0.1537	-0.3739	0.70844
AUC_postpubertal	AP_age	0.8682	0.1159	7.4918	6.79e-14
AUC_prepubertal	AP_age	0.8486	0.0893	9.5055	1.99e-21
childhood_slope	AP_age	1.0339	0.0352	29.3723	1.24e-189
infancy_slope	AP_age	0.9823	0.0137	71.7216	0
postpubertal_slope	AP_age	-0.7906	0.2333	-3.3884	0.00070309
prepubertal_slope	AP_age	0.8535	0.1269	6.7238	1.77e-11
AP_age	AP_BMI	0.0343	0.1479	0.2321	0.81649
AR_age	AP_BMI	-0.0156	0.0938	-0.1658	0.86834
AUC_childhood	AP_BMI	0.9483	0.0196	48.3217	0
AUC_infancy	AP_BMI	0.9975	0.0029	348.386	0
AUC_postpubertal	AP_BMI	0.3709	0.0818	4.5358	5.74e-06
AUC_prepubertal	AP_BMI	0.5319	0.0752	7.0711	1.54e-12
childhood_slope	AP_BMI	0.0122	0.1014	0.1198	0.90463
infancy_slope	AP_BMI	0.1803	0.1792	1.006	0.3144
postpubertal_slope	AP_BMI	-0.2434	0.1789	-1.3606	0.17365
prepubertal_slope	AP_BMI	-0.0234	0.1008	-0.2321	0.81647
AP_age	AR_age	-0.9447	0.0981	-9.6328	5.81e-22
AUC_childhood	AR_age	-0.3518	0.0767	-4.5855	4.53e-06
AUC_infancy	AR_age	0.0938	0.0974	0.9632	0.33547
AUC_postpubertal	AR_age	-0.9036	0.0219	-41.2117	0
AUC_prepubertal	AR_age	-0.8433	0.0279	-30.1985	2.48e-200
childhood_slope	AR_age	-0.9379	0.0303	-30.9336	4.22e-210
infancy_slope	AR_age	-0.9529	0.1265	-7.5311	5.03e-14
postpubertal_slope	AR_age	0.4882	0.1203	4.0574	4.96e-05
prepubertal_slope	AR_age	-0.9472	0.0165	-57.358	0
AP_age	AR_BMI	0.6661	0.0887	7.5119	5.83e-14
AP_BMI	AR_BMI	0.736	0.0549	13.4043	5.71e-41
AR_age	AR_BMI	-0.6654	0.0503	-13.2217	6.57e-40
AUC_childhood	AR_BMI	0.9246	0.0154	59.9028	0
AUC_infancy	AR_BMI	0.6609	0.068	9.7129	2.66e-22
AUC_postpubertal	AR_BMI	0.8726	0.0279	31.2252	4.85e-214
AUC_prepubertal	AR_BMI	0.9639	0.0089	108.533	0
childhood_slope	AR_BMI	0.6658	0.0512	13.0076	1.11e-38
infancy_slope	AR_BMI	0.7873	0.1094	7.1977	6.12e-13
postpubertal_slope	AR_BMI	-0.6342	0.1285	-4.9341	8.05e-07
prepubertal_slope	AR_BMI	0.595	0.0658	9.0444	1.5e-19
AUC_infancy	AUC_childhood	0.9105	0.0317	28.7157	2.43e-181
childhood_slope	AUC_childhood	0.3408	0.0806	4.2298	2.34e-05
infancy_slope	AUC_childhood	0.4816	0.1347	3.5766	0.00034809
postpubertal_slope	AUC_childhood	-0.5023	0.1496	-3.3587	0.000783
prepubertal_slope	AUC_childhood	0.286	0.0894	3.198	0.0013839
childhood_slope	AUC_infancy	-0.0995	0.1046	-0.9513	0.34144
infancy_slope	AUC_infancy	0.0984	0.1914	0.5142	0.60708
postpubertal_slope	AUC_infancy	-0.1617	0.1906	-0.8481	0.39641
prepubertal_slope	AUC_infancy	-0.1273	0.1031	-1.2345	0.21702
AUC_childhood	AUC_postpubertal	0.6521	0.0557	11.7033	1.23e-31
AUC_infancy	AUC_postpubertal	0.2664	0.0884	3.0129	0.0025876
AUC_prepubertal	AUC_postpubertal	0.9609	0.0107	89.803	0
childhood_slope	AUC_postpubertal	0.8502	0.0466	18.2294	3.02e-74
infancy_slope	AUC_postpubertal	0.9489	0.1571	6.041	1.53e-09
postpubertal_slope	AUC_postpubertal	-0.4479	0.1485	-3.0153	0.0025676
prepubertal_slope	AUC_postpubertal	0.9125	0.0184	49.594	0
AUC_childhood	AUC_prepubertal	0.7931	0.0361	21.9952	3.2e-107
AUC_infancy	AUC_prepubertal	0.4338	0.0866	5.009	5.47e-07
childhood_slope	AUC_prepubertal	0.8325	0.0366	22.7625	1.08e-114
infancy_slope	AUC_prepubertal	0.9354	0.1233	7.5847	3.33e-14
postpubertal_slope	AUC_prepubertal	-0.628	0.1248	-5.0319	4.86e-07
prepubertal_slope	AUC_prepubertal	0.7819	0.0404	19.3448	2.26e-83
infancy_slope	childhood_slope	1.0625	0.0643	16.5239	2.47e-61
childhood_slope	postpubertal_slope	-0.6232	0.1497	-4.1636	3.13e-05
infancy_slope	postpubertal_slope	-0.8193	0.2678	-3.0596	0.0022167
prepubertal_slope	postpubertal_slope	-0.3092	0.1458	-2.1208	0.033942
childhood_slope	prepubertal_slope	0.8682	0.0538	16.1461	1.21e-58
infancy_slope	prepubertal_slope	0.8664	0.1527	5.6728	1.4e-08
